# Supplementary material for: N-(4-Acetyl­phen­yl)-4-meth­oxy­benzene­sulfonamide
Source: Acta Crystallogr Sect E Struct Rep Online. 2013 Nov 6;69(Pt 12):o1750–1. doi: 10.1107/S1600536813029875 (PMC3885030; doi:10.1107/S1600536813029875)
Supplement: Supplementary file 1 [file e-69-o1750-sup1.cif]

##############################################################################
#                                                                            #
# This CIF contains the data in a paper accepted for publication in          #
# Acta Crystallographica Section E. It conforms to the requirements of       #
# Notes for Authors for Acta Crystallographica Section E, and has been       #
# peer reviewed under the auspices of the IUCr Commission on Journals.       #
#                                                                            #
# Full details of the Crystallographic Information File format               #
# are given in the paper "The Crystallographic Information File (CIF):       #
# a New Standard Archive File for Crystallography" by S. R. Hall, F. H.      #
# Allen and I. D. Brown [Acta Cryst. (1991), A47, 655-685].                  #
#                                                                            #
# The current version of the core CIF dictionary is obtainable from          #
# ftp://ftp.iucr.org/pub/cif_core.dic.                                       #
#                                                                            #
# Software is freely available for graphical display of the structure(s)     #
# in this CIF. For information consult the CIF software page                 #
# http://www.iucr.org/resources/cif/software.                                #
#                                                                            #
# This file may be used for bona fide research purposes within the           #
# scientific community so long as proper attribution is given to the journal # 
# article from which it was obtained.                                        #
#                                                                            #
##############################################################################
data_global
_audit_creation_method     'form.cif (version 2.0)'
_journal_data_validation_number     ?
_journal_date_recd_electronic     2013-10-21
_journal_date_accepted     2013-10-31
_journal_name_full     'Acta Crystallographica, Section E'
_journal_year     2013
_journal_volume     69
_journal_issue     12
_journal_page_first     o1750
_journal_page_last     o1751
_journal_paper_category     QO
_journal_paper_doi     10.1107/S1600536813029875
_journal_coeditor_code     HB7153
_publ_contact_author_name     'Assoc. Prof. Dr. Suchada Chantrapromma'
_publ_contact_author_address
;
      Department of Chemistry
      Faculty of Science
      Prince of Songkla University
      Hat-Yai, Songkhla 90112
      Thailand
;
_publ_contact_author_email     'suchada.c@psu.ac.th'
_publ_contact_author_fax     '66 74 212918'
_publ_contact_author_phone     '66 74 288447'
_publ_section_title
;
<i>N</i>-(4-Acetylphenyl)-4-methoxybenzenesulfonamide
;
loop_
    _publ_author_name
    _publ_author_footnote
    _publ_author_address
    'Thawanrat Kobkeatthawin' ?
;  Department of Chemistry
   Faculty of Science
   Prince of Songkla University
   Hat-Yai, Songkhla 90112
   Thailand
;
    'Suchada Chantrapromma'
;
      Thomson Reuters ResearcherID: A-5085-2009.
;
;     Department of Chemistry
      Faculty of Science
      Prince of Songkla University
      Hat-Yai, Songkhla 90112
      Thailand
;
    'C. S. Chidan Kumar' ?
;     X-ray Crystallography Unit
      School of Physics
      Universiti Sains Malaysia
      11800 USM, Penang
      Malaysia
;
    'Hoong-Kun Fun'
;
      Additional correspondence author, e-mail: hkfun@usm.my.
      Thomson Reuters ResearcherID: A-3561-2009.
;
;     X-ray Crystallography Unit
      School of Physics
      Universiti Sains Malaysia
      11800 USM, Penang
      Malaysia
;
data_I
_audit_creation_method     SHELXL-97
_database_code_depnum_ccdc_archive     'CCDC 969652'
_chemical_name_systematic
;
<i>N</i>-(4-Acetylphenyl)-4-methoxybenzenesulfonamide
;
_chemical_name_common
;
;
_chemical_formula_moiety     'C15 H15 N O4 S'
_chemical_formula_sum     'C15 H15 N O4 S'
_chemical_formula_iupac     'C15 H15 N O4 S'
_chemical_formula_weight     305.35
_chemical_melting_point     ?
_chemical_melting_point_gt     448
_chemical_melting_point_lt     449
_symmetry_cell_setting     monoclinic
_symmetry_space_group_name_H-M     'P 21/c'
_symmetry_space_group_name_Hall     '-P 2ybc'
loop_
    _symmetry_equiv_pos_as_xyz
    'x, y, z'
    '-x, y+1/2, -z+1/2'
    '-x, -y, -z'
    'x, -y-1/2, z-1/2'
_cell_length_a     12.8220(3)
_cell_length_b     8.2709(2)
_cell_length_c     14.6165(4)
_cell_angle_alpha     90.00
_cell_angle_beta     112.8410(10)
_cell_angle_gamma     90.00
_cell_volume     1428.52(6)
_cell_formula_units_Z     4
_cell_measurement_reflns_used     4120
_cell_measurement_theta_min     1.72
_cell_measurement_theta_max     29.88
_cell_measurement_temperature     298(2)
_exptl_crystal_description     Block
_exptl_crystal_colour     Yellow
_exptl_crystal_size_max     0.48
_exptl_crystal_size_mid     0.44
_exptl_crystal_size_min     0.33
_exptl_crystal_density_diffrn     1.420
_exptl_crystal_density_meas     ?
_exptl_crystal_density_method     'not measured'
_exptl_crystal_F_000     640
_exptl_absorpt_coefficient_mu     0.242
_exptl_absorpt_correction_type     multi-scan
_exptl_absorpt_process_details     '(SADABS; Bruker, 2009)'
_exptl_absorpt_correction_T_min     0.8936
_exptl_absorpt_correction_T_max     0.9238
_exptl_special_details     ?
_diffrn_ambient_temperature     298(2)
_diffrn_radiation_type     'MoK\a'
_diffrn_radiation_wavelength     0.71073
_diffrn_radiation_source     'sealed tube'
_diffrn_radiation_monochromator     'graphite'
_diffrn_measurement_device_type     'Bruker APEXII CCD'
_diffrn_measurement_method     '\f and \w scans'
_diffrn_detector_area_resol_mean     ?
_diffrn_reflns_number     15571
_diffrn_reflns_av_R_equivalents     0.0426
_diffrn_reflns_av_sigmaI/netI     0.0428
_diffrn_reflns_theta_min     1.72
_diffrn_reflns_theta_max     29.88
_diffrn_reflns_theta_full     29.88
_diffrn_measured_fraction_theta_max     0.998
_diffrn_measured_fraction_theta_full     0.998
_diffrn_reflns_limit_h_min     -17
_diffrn_reflns_limit_h_max     17
_diffrn_reflns_limit_k_min     -11
_diffrn_reflns_limit_k_max     11
_diffrn_reflns_limit_l_min     -20
_diffrn_reflns_limit_l_max     19
_diffrn_standards_number     0
_diffrn_standards_interval_count     ?
_diffrn_standards_interval_time     ?
_diffrn_standards_decay_%     ?
_refine_special_details
;
Refinement of <i>F</i>^2^ against ALL reflections. The weighted <i>R</i>-factor
<i>wR</i> and goodness of fit <i>S</i> are based on <i>F</i>^2^, conventional
<i>R</i>-factors <i>R</i> are based on <i>F</i>, with <i>F</i> set to zero for
negative <i>F</i>^2^. The threshold expression of <i>F</i>^2^ >
\s(<i>F</i>^2^) is used only for calculating <i>R</i>-factors(gt) <i>etc</i>.
and is not relevant to the choice of reflections for refinement.
<i>R</i>-factors based on <i>F</i>^2^ are statistically about twice as large
as those based on <i>F</i>, and <i>R</i>- factors based on ALL data will be
even larger.
;
_reflns_number_total     4120
_reflns_number_gt     2593
_reflns_threshold_expression     I>2\s(I)
_refine_ls_structure_factor_coef     Fsqd
_refine_ls_matrix_type     full
_refine_ls_R_factor_all     0.0855
_refine_ls_R_factor_gt     0.0466
_refine_ls_wR_factor_gt     0.1140
_refine_ls_wR_factor_ref     0.1347
_refine_ls_goodness_of_fit_ref     1.036
_refine_ls_restrained_S_all     1.036
_refine_ls_number_reflns     4120
_refine_ls_number_parameters     196
_refine_ls_number_restraints     0
_refine_ls_hydrogen_treatment     mixed
_refine_ls_weighting_scheme     calc
_refine_ls_weighting_details
         'calc w=1/[\s^2^(Fo^2^)+(0.0625P)^2^+0.0913P] where P=(Fo^2^+2Fc^2^)/3'
_atom_sites_solution_hydrogens     geom
_atom_sites_solution_primary     direct
_atom_sites_solution_secondary     difmap
_refine_ls_shift/su_max     0.001
_refine_ls_shift/su_mean     0.001
_refine_diff_density_max     0.203
_refine_diff_density_min     -0.343
_refine_ls_extinction_method     none
_refine_ls_extinction_coef     ?
loop_
    _atom_type_symbol
    _atom_type_description
    _atom_type_scat_dispersion_real
    _atom_type_scat_dispersion_imag
    _atom_type_scat_source
    'C' 'C' 0.0033 0.0016
                         'International Tables Vol C Tables 4.2.6.8 and 6.1.1.4'
    'H' 'H' 0.0000 0.0000
                         'International Tables Vol C Tables 4.2.6.8 and 6.1.1.4'
    'N' 'N' 0.0061 0.0033
                         'International Tables Vol C Tables 4.2.6.8 and 6.1.1.4'
    'O' 'O' 0.0106 0.0060
                         'International Tables Vol C Tables 4.2.6.8 and 6.1.1.4'
    'S' 'S' 0.1246 0.1234
                         'International Tables Vol C Tables 4.2.6.8 and 6.1.1.4'
_computing_data_collection     'APEX2 (Bruker, 2009)'
_computing_cell_refinement     'SAINT (Bruker, 2009)'
_computing_data_reduction     'SAINT (Bruker, 2009)'
_computing_structure_solution     'SHELXTL (Sheldrick, 2008)'
_computing_structure_refinement     'SHELXTL (Sheldrick, 2008)'
_computing_molecular_graphics     'SHELXTL (Sheldrick, 2008)'
_computing_publication_material
;
SHELXTL (Sheldrick, 2008), PLATON (Spek, 2009),
Mercury (Macrae <i>et al.</i>, 2006) and publCIF (Westrip,
2010)
;
loop_
    _atom_site_type_symbol
    _atom_site_label
    _atom_site_fract_x
    _atom_site_fract_y
    _atom_site_fract_z
    _atom_site_U_iso_or_equiv
    _atom_site_adp_type
    _atom_site_calc_flag
    _atom_site_refinement_flags
    _atom_site_occupancy
    _atom_site_symmetry_multiplicity
    _atom_site_disorder_assembly
    _atom_site_disorder_group
    S S1 0.21179(4) 1.00630(5) 1.08283(4) 0.04186(15) Uani d . 1 1 . .
    O O1 0.21200(12) 1.17413(16) 1.10664(11) 0.0546(4) Uani d . 1 1 . .
    O O2 0.14687(11) 0.89569(17) 1.11408(11) 0.0529(4) Uani d . 1 1 . .
    O O3 0.48523(14) 0.21499(16) 1.11408(12) 0.0624(4) Uani d . 1 1 . .
    O O4 0.05688(12) 0.98389(16) 0.64850(11) 0.0540(4) Uani d . 1 1 . .
    N N1 0.34483(13) 0.95337(19) 1.13298(12) 0.0408(4) Uani d . 1 1 . .
    C C1 0.16988(14) 0.9867(2) 0.95362(14) 0.0378(4) Uani d . 1 1 . .
    C C2 0.22355(15) 1.0787(2) 0.90451(14) 0.0418(4) Uani d . 1 1 . .
    H H2A 0.2849 1.1439 0.9404 0.050 Uiso calc R 1 1 . .
    C C3 0.18492(15) 1.0722(2) 0.80272(15) 0.0432(4) Uani d . 1 1 . .
    H H3A 0.2209 1.1321 0.7697 0.052 Uiso calc R 1 1 . .
    C C4 0.09193(16) 0.9760(2) 0.74878(14) 0.0415(4) Uani d . 1 1 . .
    C C5 0.04067(17) 0.8825(2) 0.79829(15) 0.0487(5) Uani d . 1 1 . .
    H H5A -0.0201 0.8161 0.7627 0.058 Uiso calc R 1 1 . .
    C C6 0.07979(16) 0.8882(2) 0.90017(15) 0.0466(5) Uani d . 1 1 . .
    H H6A 0.0454 0.8254 0.9333 0.056 Uiso calc R 1 1 . .
    C C7 0.38891(14) 0.7983(2) 1.12776(12) 0.0353(4) Uani d . 1 1 . .
    C C8 0.32855(16) 0.6554(2) 1.12191(14) 0.0422(4) Uani d . 1 1 . .
    H H8A 0.2549 0.6591 1.1191 0.051 Uiso calc R 1 1 . .
    C C9 0.37892(16) 0.5091(2) 1.12029(15) 0.0427(4) Uani d . 1 1 . .
    H H9A 0.3381 0.4144 1.1157 0.051 Uiso calc R 1 1 . .
    C C10 0.48954(16) 0.4993(2) 1.12535(13) 0.0381(4) Uani d . 1 1 . .
    C C11 0.54871(16) 0.6432(2) 1.13233(14) 0.0422(4) Uani d . 1 1 . .
    H H11A 0.6230 0.6394 1.1368 0.051 Uiso calc R 1 1 . .
    C C12 0.49943(15) 0.7902(2) 1.13275(14) 0.0413(4) Uani d . 1 1 . .
    H H12A 0.5400 0.8849 1.1364 0.050 Uiso calc R 1 1 . .
    C C13 0.54079(17) 0.3380(2) 1.12393(14) 0.0427(4) Uani d . 1 1 . .
    C C14 0.66124(18) 0.3279(3) 1.13447(15) 0.0542(5) Uani d . 1 1 . .
    H H14A 0.6814 0.2168 1.1316 0.081 Uiso calc R 1 1 . .
    H H14B 0.7094 0.3736 1.1970 0.081 Uiso calc R 1 1 . .
    H H14C 0.6704 0.3870 1.0815 0.081 Uiso calc R 1 1 . .
    C C15 -0.0427(2) 0.8943(3) 0.59083(17) 0.0666(6) Uani d . 1 1 . .
    H H15A -0.0602 0.9117 0.5215 0.100 Uiso calc R 1 1 . .
    H H15B -0.1050 0.9300 0.6067 0.100 Uiso calc R 1 1 . .
    H H15C -0.0297 0.7812 0.6057 0.100 Uiso calc R 1 1 . .
    H H1N1 0.3889(18) 1.031(2) 1.1334(15) 0.047(6) Uiso d . 1 1 . .
loop_
    _atom_site_aniso_label
    _atom_site_aniso_U_11
    _atom_site_aniso_U_22
    _atom_site_aniso_U_33
    _atom_site_aniso_U_12
    _atom_site_aniso_U_13
    _atom_site_aniso_U_23
    S1 0.0414(2) 0.0396(3) 0.0475(3) 0.00720(19) 0.0204(2) -0.00056(19)
    O1 0.0597(9) 0.0422(8) 0.0628(9) 0.0125(6) 0.0248(7) -0.0084(6)
    O2 0.0485(8) 0.0588(9) 0.0603(9) 0.0041(6) 0.0309(7) 0.0070(7)
    O3 0.0769(10) 0.0329(7) 0.0842(11) -0.0013(7) 0.0386(9) 0.0008(7)
    O4 0.0561(9) 0.0552(9) 0.0464(9) -0.0140(7) 0.0152(7) -0.0038(6)
    N1 0.0411(8) 0.0332(8) 0.0468(10) 0.0015(7) 0.0156(7) -0.0022(7)
    C1 0.0337(8) 0.0337(9) 0.0464(10) 0.0046(7) 0.0158(8) 0.0028(7)
    C2 0.0365(9) 0.0369(10) 0.0508(12) -0.0058(7) 0.0156(8) -0.0021(8)
    C3 0.0404(10) 0.0378(10) 0.0528(12) -0.0039(8) 0.0196(9) 0.0016(8)
    C4 0.0412(9) 0.0374(10) 0.0438(11) 0.0011(8) 0.0143(8) -0.0015(8)
    C5 0.0444(10) 0.0437(11) 0.0526(12) -0.0126(8) 0.0130(9) -0.0018(9)
    C6 0.0435(10) 0.0425(10) 0.0552(12) -0.0073(8) 0.0209(9) 0.0039(9)
    C7 0.0381(8) 0.0344(9) 0.0321(9) 0.0022(7) 0.0121(7) -0.0007(7)
    C8 0.0385(9) 0.0405(10) 0.0496(11) -0.0001(8) 0.0193(8) 0.0004(8)
    C9 0.0455(10) 0.0337(9) 0.0513(11) -0.0035(8) 0.0213(9) 0.0010(8)
    C10 0.0440(9) 0.0346(9) 0.0356(9) 0.0016(7) 0.0153(8) 0.0026(7)
    C11 0.0373(9) 0.0411(10) 0.0494(11) 0.0022(8) 0.0179(8) 0.0020(8)
    C12 0.0391(9) 0.0346(9) 0.0506(11) -0.0030(7) 0.0180(8) 0.0004(8)
    C13 0.0552(11) 0.0377(10) 0.0356(10) 0.0069(8) 0.0180(9) 0.0038(7)
    C14 0.0590(12) 0.0497(12) 0.0530(13) 0.0166(10) 0.0208(10) -0.0003(9)
    C15 0.0587(14) 0.0790(16) 0.0519(14) -0.0175(12) 0.0103(11) -0.0074(12)
_geom_special_details
;
All e.s.d.'s (except the e.s.d. in the dihedral angle between two l.s. planes)
are estimated using the full covariance matrix. The cell e.s.d.'s are taken
into account individually in the estimation of e.s.d.'s in distances, angles
and torsion angles; correlations between e.s.d.'s in cell parameters are only
used when they are defined by crystal symmetry. An approximate (isotropic)
treatment of cell e.s.d.'s is used for estimating e.s.d.'s involving l.s.
planes.
;
loop_
    _geom_bond_atom_site_label_1
    _geom_bond_atom_site_label_2
    _geom_bond_site_symmetry_2
    _geom_bond_distance
    _geom_bond_publ_flag
    S1 O2 . 1.4261(14) ?
    S1 O1 . 1.4308(13) ?
    S1 N1 . 1.6335(16) ?
    S1 C1 . 1.7590(19) ?
    O3 C13 . 1.218(2) ?
    O4 C4 . 1.358(2) ?
    O4 C15 . 1.433(3) ?
    N1 C7 . 1.416(2) ?
    N1 H1N1 . 0.85(2) ?
    C1 C6 . 1.381(3) ?
    C1 C2 . 1.397(3) ?
    C2 C3 . 1.375(3) ?
    C2 H2A . 0.9300 ?
    C3 C4 . 1.395(3) ?
    C3 H3A . 0.9300 ?
    C4 C5 . 1.387(3) ?
    C5 C6 . 1.375(3) ?
    C5 H5A . 0.9300 ?
    C6 H6A . 0.9300 ?
    C7 C12 . 1.392(2) ?
    C7 C8 . 1.397(2) ?
    C8 C9 . 1.376(2) ?
    C8 H8A . 0.9300 ?
    C9 C10 . 1.394(3) ?
    C9 H9A . 0.9300 ?
    C10 C11 . 1.394(2) ?
    C10 C13 . 1.491(2) ?
    C11 C12 . 1.371(2) ?
    C11 H11A . 0.9300 ?
    C12 H12A . 0.9300 ?
    C13 C14 . 1.494(3) ?
    C14 H14A . 0.9600 ?
    C14 H14B . 0.9600 ?
    C14 H14C . 0.9600 ?
    C15 H15A . 0.9600 ?
    C15 H15B . 0.9600 ?
    C15 H15C . 0.9600 ?
loop_
    _geom_angle_atom_site_label_1
    _geom_angle_atom_site_label_2
    _geom_angle_atom_site_label_3
    _geom_angle_site_symmetry_1
    _geom_angle_site_symmetry_3
    _geom_angle
    _geom_angle_publ_flag
    O2 S1 O1 . . 119.39(9) ?
    O2 S1 N1 . . 108.79(8) ?
    O1 S1 N1 . . 104.35(9) ?
    O2 S1 C1 . . 108.17(9) ?
    O1 S1 C1 . . 108.75(8) ?
    N1 S1 C1 . . 106.72(8) ?
    C4 O4 C15 . . 117.12(16) ?
    C7 N1 S1 . . 126.00(13) ?
    C7 N1 H1N1 . . 113.8(14) ?
    S1 N1 H1N1 . . 112.0(14) ?
    C6 C1 C2 . . 120.09(18) ?
    C6 C1 S1 . . 120.10(15) ?
    C2 C1 S1 . . 119.69(14) ?
    C3 C2 C1 . . 119.49(17) ?
    C3 C2 H2A . . 120.3 ?
    C1 C2 H2A . . 120.3 ?
    C2 C3 C4 . . 120.26(18) ?
    C2 C3 H3A . . 119.9 ?
    C4 C3 H3A . . 119.9 ?
    O4 C4 C5 . . 124.41(17) ?
    O4 C4 C3 . . 115.76(17) ?
    C5 C4 C3 . . 119.82(18) ?
    C6 C5 C4 . . 119.90(18) ?
    C6 C5 H5A . . 120.0 ?
    C4 C5 H5A . . 120.0 ?
    C5 C6 C1 . . 120.40(18) ?
    C5 C6 H6A . . 119.8 ?
    C1 C6 H6A . . 119.8 ?
    C12 C7 C8 . . 119.41(16) ?
    C12 C7 N1 . . 117.40(16) ?
    C8 C7 N1 . . 123.14(17) ?
    C9 C8 C7 . . 119.50(17) ?
    C9 C8 H8A . . 120.3 ?
    C7 C8 H8A . . 120.3 ?
    C8 C9 C10 . . 121.67(17) ?
    C8 C9 H9A . . 119.2 ?
    C10 C9 H9A . . 119.2 ?
    C11 C10 C9 . . 117.90(16) ?
    C11 C10 C13 . . 122.34(17) ?
    C9 C10 C13 . . 119.76(16) ?
    C12 C11 C10 . . 121.26(17) ?
    C12 C11 H11A . . 119.4 ?
    C10 C11 H11A . . 119.4 ?
    C11 C12 C7 . . 120.25(16) ?
    C11 C12 H12A . . 119.9 ?
    C7 C12 H12A . . 119.9 ?
    O3 C13 C10 . . 120.55(18) ?
    O3 C13 C14 . . 119.98(17) ?
    C10 C13 C14 . . 119.47(17) ?
    C13 C14 H14A . . 109.5 ?
    C13 C14 H14B . . 109.5 ?
    H14A C14 H14B . . 109.5 ?
    C13 C14 H14C . . 109.5 ?
    H14A C14 H14C . . 109.5 ?
    H14B C14 H14C . . 109.5 ?
    O4 C15 H15A . . 109.5 ?
    O4 C15 H15B . . 109.5 ?
    H15A C15 H15B . . 109.5 ?
    O4 C15 H15C . . 109.5 ?
    H15A C15 H15C . . 109.5 ?
    H15B C15 H15C . . 109.5 ?
loop_
    _geom_torsion_atom_site_label_1
    _geom_torsion_atom_site_label_2
    _geom_torsion_atom_site_label_3
    _geom_torsion_atom_site_label_4
    _geom_torsion_site_symmetry_1
    _geom_torsion_site_symmetry_2
    _geom_torsion_site_symmetry_3
    _geom_torsion_site_symmetry_4
    _geom_torsion
    _geom_torsion_publ_flag
    O2 S1 N1 C7 . . . . 53.22(18) ?
    O1 S1 N1 C7 . . . . -178.31(15) ?
    C1 S1 N1 C7 . . . . -63.27(17) ?
    O2 S1 C1 C6 . . . . 5.98(17) ?
    O1 S1 C1 C6 . . . . -125.08(15) ?
    N1 S1 C1 C6 . . . . 122.88(15) ?
    O2 S1 C1 C2 . . . . -177.94(13) ?
    O1 S1 C1 C2 . . . . 51.00(16) ?
    N1 S1 C1 C2 . . . . -61.03(15) ?
    C6 C1 C2 C3 . . . . 1.0(3) ?
    S1 C1 C2 C3 . . . . -175.13(14) ?
    C1 C2 C3 C4 . . . . 0.8(3) ?
    C15 O4 C4 C5 . . . . 2.7(3) ?
    C15 O4 C4 C3 . . . . -176.22(18) ?
    C2 C3 C4 O4 . . . . 176.85(16) ?
    C2 C3 C4 C5 . . . . -2.2(3) ?
    O4 C4 C5 C6 . . . . -177.21(18) ?
    C3 C4 C5 C6 . . . . 1.7(3) ?
    C4 C5 C6 C1 . . . . 0.1(3) ?
    C2 C1 C6 C5 . . . . -1.4(3) ?
    S1 C1 C6 C5 . . . . 174.65(15) ?
    S1 N1 C7 C12 . . . . 151.37(15) ?
    S1 N1 C7 C8 . . . . -31.2(3) ?
    C12 C7 C8 C9 . . . . -0.6(3) ?
    N1 C7 C8 C9 . . . . -177.92(17) ?
    C7 C8 C9 C10 . . . . 0.6(3) ?
    C8 C9 C10 C11 . . . . 0.1(3) ?
    C8 C9 C10 C13 . . . . 179.65(17) ?
    C9 C10 C11 C12 . . . . -1.0(3) ?
    C13 C10 C11 C12 . . . . 179.50(17) ?
    C10 C11 C12 C7 . . . . 1.0(3) ?
    C8 C7 C12 C11 . . . . -0.3(3) ?
    N1 C7 C12 C11 . . . . 177.24(17) ?
    C11 C10 C13 O3 . . . . -177.28(18) ?
    C9 C10 C13 O3 . . . . 3.2(3) ?
    C11 C10 C13 C14 . . . . 2.6(3) ?
    C9 C10 C13 C14 . . . . -176.96(18) ?
loop_
    _geom_hbond_atom_site_label_D
    _geom_hbond_atom_site_label_H
    _geom_hbond_atom_site_label_A
    _geom_hbond_site_symmetry_A
    _geom_hbond_distance_DH
    _geom_hbond_distance_HA
    _geom_hbond_distance_DA
    _geom_hbond_angle_DHA
    _geom_hbond_publ_flag
    N1 H1N1 O3 1_565 0.85(2) 2.05(2) 2.896(2) 172.3(19) y
    C8 H8A O2 1_555 0.93 2.38 3.030(2) 127 y
    C9 H9A O1 1_545 0.93 2.53 3.459(2) 174 y
    C14 H14A Cg1 1_565 0.96 2.83 3.630(3) 141 y
    C14 H14C Cg2 3_667 0.96 2.83 3.529(2) 130 y
    C15 H15C Cg1 2_546 0.96 2.99 3.804(3) 144 y
_iucr_refine_instructions_details
;
TITL tknm1_0m in P2(1)/c (RT)
CELL 0.71073  12.8220   8.2709  14.6165  90.000 112.841  90.000
ZERR    4.00   0.0003   0.0002   0.0004   0.000   0.001   0.000
LATT  1
SYMM -X, 0.5+Y, 0.5-Z
SFAC C H N O S
UNIT 60 60 4 16 4
SIZE 0.333 0.435 0.476
L.S. 20
BOND $H
FMAP 2 2 60
PLAN 20
ACTA
CONF
WGHT    0.062500    0.091300
FVAR       0.39517
S1    5    0.211788    1.006298    1.082833    11.00000    0.04138    0.03955 =
         0.04752   -0.00056    0.02041    0.00720
O1    4    0.212002    1.174126    1.106638    11.00000    0.05967    0.04222 =
         0.06280   -0.00838    0.02480    0.01247
O2    4    0.146870    0.895686    1.114084    11.00000    0.04850    0.05880 =
         0.06033    0.00705    0.03085    0.00406
O3    4    0.485231    0.214989    1.114078    11.00000    0.07687    0.03292 =
         0.08424    0.00083    0.03864   -0.00127
O4    4    0.056877    0.983894    0.648504    11.00000    0.05608    0.05521 =
         0.04641   -0.00385    0.01520   -0.01404
N1    3    0.344835    0.953369    1.132982    11.00000    0.04114    0.03321 =
         0.04683   -0.00216    0.01560    0.00151
C1    1    0.169875    0.986701    0.953618    11.00000    0.03366    0.03373 =
         0.04637    0.00275    0.01581    0.00463
C2    1    0.223549    1.078708    0.904514    11.00000    0.03655    0.03694 =
         0.05078   -0.00214    0.01561   -0.00577
AFIX  43
H2A   2    0.284937    1.143895    0.940409    11.00000   -1.20000
AFIX   0
C3    1    0.184924    1.072151    0.802717    11.00000    0.04039    0.03781 =
         0.05276    0.00162    0.01962   -0.00387
AFIX  43
H3A   2    0.220926    1.132067    0.769680    11.00000   -1.20000
AFIX   0
C4    1    0.091929    0.975961    0.748780    11.00000    0.04123    0.03736 =
         0.04380   -0.00152    0.01426    0.00115
C5    1    0.040672    0.882506    0.798293    11.00000    0.04442    0.04372 =
         0.05256   -0.00178    0.01300   -0.01258
AFIX  43
H5A   2   -0.020071    0.816065    0.762664    11.00000   -1.20000
AFIX   0
C6    1    0.079793    0.888207    0.900172    11.00000    0.04355    0.04252 =
         0.05519    0.00391    0.02091   -0.00726
AFIX  43
H6A   2    0.045379    0.825354    0.933279    11.00000   -1.20000
AFIX   0
C7    1    0.388906    0.798289    1.127761    11.00000    0.03814    0.03435 =
         0.03209   -0.00073    0.01209    0.00217
C8    1    0.328549    0.655387    1.121909    11.00000    0.03845    0.04048 =
         0.04956    0.00036    0.01932   -0.00010
AFIX  43
H8A   2    0.254884    0.659101    1.119126    11.00000   -1.20000
AFIX   0
C9    1    0.378917    0.509107    1.120292    11.00000    0.04547    0.03368 =
         0.05127    0.00103    0.02131   -0.00351
AFIX  43
H9A   2    0.338108    0.414380    1.115709    11.00000   -1.20000
AFIX   0
C10   1    0.489539    0.499291    1.125349    11.00000    0.04397    0.03456 =
         0.03560    0.00258    0.01528    0.00157
C11   1    0.548706    0.643192    1.132332    11.00000    0.03727    0.04105 =
         0.04936    0.00196    0.01787    0.00220
AFIX  43
H11A  2    0.623021    0.639448    1.136794    11.00000   -1.20000
AFIX   0
C12   1    0.499428    0.790213    1.132747    11.00000    0.03912    0.03461 =
         0.05061    0.00041    0.01802   -0.00300
AFIX  43
H12A  2    0.540000    0.884866    1.136374    11.00000   -1.20000
AFIX   0
C13   1    0.540790    0.337964    1.123931    11.00000    0.05524    0.03765 =
         0.03557    0.00383    0.01796    0.00690
C14   1    0.661238    0.327925    1.134467    11.00000    0.05902    0.04968 =
         0.05304   -0.00033    0.02077    0.01660
AFIX 137
H14A  2    0.681365    0.216787    1.131622    11.00000   -1.50000
H14B  2    0.709396    0.373552    1.197032    11.00000   -1.50000
H14C  2    0.670366    0.386982    1.081517    11.00000   -1.50000
AFIX   0
C15   1   -0.042729    0.894319    0.590829    11.00000    0.05869    0.07900 =
         0.05189   -0.00740    0.01025   -0.01753
AFIX 137
H15A  2   -0.060230    0.911681    0.521490    11.00000   -1.50000
H15B  2   -0.104973    0.930046    0.606688    11.00000   -1.50000
H15C  2   -0.029692    0.781242    0.605685    11.00000   -1.50000
AFIX   0
H1N1  2    0.388869    1.030807    1.133364    11.00000    0.04750
HKLF 4
REM  tknm1_0m in P2(1)/c (RT)
REM R1 =  0.0466 for   2593 Fo > 4sig(Fo)  and  0.0855 for all   4120 data
REM    196 parameters refined using      0 restraints
END
WGHT      0.0625      0.0913
REM Highest difference peak  0.203,  deepest hole -0.343,  1-sigma level  0.053
Q1    1   0.1569  0.8947  0.9424  11.00000  0.05    0.20
Q2    1  -0.0824  0.9842  0.5233  11.00000  0.05    0.20
Q3    1   0.1956  0.9860  1.0054  11.00000  0.05    0.19
Q4    1   0.3593  1.1670  0.9858  11.00000  0.05    0.19
Q5    1   0.4237  0.7940  1.0977  11.00000  0.05    0.19
Q6    1   0.6724  0.2418  1.0860  11.00000  0.05    0.18
Q7    1   0.1996  1.0104  0.9271  11.00000  0.05    0.17
Q8    1   0.8848  0.3461  1.2583  11.00000  0.05    0.17
Q9    1   0.1945  1.3734  0.7430  11.00000  0.05    0.17
Q10   1   0.6225  0.2011  1.0234  11.00000  0.05    0.17
Q11   1   0.4378  0.5102  1.1257  11.00000  0.05    0.16
Q12   1   0.6759  0.2669  1.0250  11.00000  0.05    0.16
Q13   1   0.1146  1.0522  0.7663  11.00000  0.05    0.16
Q14   1   0.5210  0.5600  1.1367  11.00000  0.05    0.16
Q15   1   0.2023  1.2048  0.7562  11.00000  0.05    0.16
Q16   1   0.5845  0.8955  1.2187  11.00000  0.05    0.16
Q17   1  -0.0629  0.8935  0.7416  11.00000  0.05    0.16
Q18   1  -0.1140  1.0517  0.7160  11.00000  0.05    0.15
Q19   1   0.4607  0.7857  1.1622  11.00000  0.05    0.15
Q20   1   0.4415  0.5054  1.2463  11.00000  0.05    0.15
;
