# Supplementary material for: N-(4-Acetyl­phen­yl)-4-meth­oxy­benzene­sulfonamide
Source: Acta Crystallogr Sect E Struct Rep Online. 2013 Nov 6;69(Pt 12):o1750–1. doi: 10.1107/S1600536813029875 (PMC3885030; doi:10.1107/S1600536813029875)
Supplement: Supplementary file 2 [file e-69-o1750-Isup2.hkl]

# 
# h,k,l, Fc-squared, Fo-squared, sigma(Fo-squared) and status flag 
# 
data_I
_shelx_title ' tknm1_0m in P2(1)/c (RT)' 
_shelx_refln_list_code          4 
_shelx_F_calc_maximum      271.18 
_exptl_crystal_F_000       640.00 
_reflns_d_resolution_high  0.7134 
 
loop_ 
 _symmetry_equiv_pos_as_xyz 
 'x, y, z' 
 '-x, y+1/2, -z+1/2' 
 '-x, -y, -z' 
 'x, -y-1/2, z-1/2' 
 
_cell_length_a    12.8220 
_cell_length_b     8.2709 
_cell_length_c    14.6165 
_cell_angle_alpha  90.000 
_cell_angle_beta  112.841 
_cell_angle_gamma  90.000 
 
_shelx_F_squared_multiplier     1.000 
 
loop_ 
 _refln_index_h 
 _refln_index_k 
 _refln_index_l 
 _refln_F_squared_calc 
 _refln_F_squared_meas 
 _refln_F_squared_sigma 
 _refln_observed_status 
   1   0   0      195.74      181.46      5.96 o 
   2   0   0      625.57      613.87      7.53 o 
   3   0   0     4706.55     4833.26     62.67 o 
   4   0   0     1051.95      891.83     34.15 o 
   5   0   0      434.10      352.81      7.94 o 
   6   0   0     1643.17     1766.33     25.06 o 
   7   0   0     9138.08     9427.57    104.44 o 
   8   0   0      365.38      386.71     13.87 o 
   9   0   0       18.29        7.07      2.47 o 
  10   0   0       19.26       34.22      7.71 o 
  11   0   0      214.18      203.06     13.67 o 
  12   0   0       86.69       85.67     11.31 o 
  13   0   0        3.30       -1.02      4.10 o 
  14   0   0       36.27       53.06     10.81 o 
  15   0   0        1.70        7.71      7.67 o 
  16   0   0       40.74       43.69     10.27 o 
   1   1   0      738.69      686.11     11.61 o 
   2   1   0     1506.30     1350.18     15.48 o 
   3   1   0     2676.44     2617.47     28.45 o 
   4   1   0     3680.69     3775.06     40.40 o 
   5   1   0     2072.73     2164.23     22.79 o 
   6   1   0       97.06      100.69      3.76 o 
   7   1   0        7.29        9.82      1.37 o 
   8   1   0       97.64       89.46      4.22 o 
   9   1   0       10.17       13.07      2.49 o 
  10   1   0        5.95        6.80      2.41 o 
  11   1   0      113.12      118.37      6.45 o 
  12   1   0        9.70       11.70      2.99 o 
  13   1   0       34.28       29.13      5.97 o 
  14   1   0        1.62       -0.78      3.37 o 
  15   1   0        0.46       -1.85      4.48 o 
  16   1   0       12.63       12.43      4.71 o 
   0   2   0    10383.16     9830.63    181.39 o 
   1   2   0     9367.61     9255.83     75.32 o 
   2   2   0     3130.88     2842.49     70.66 o 
   3   2   0      260.86      263.45     14.84 o 
   4   2   0      504.50      506.29      9.46 o 
   5   2   0     1594.96     1493.96     18.38 o 
   6   2   0      133.08      130.62      4.29 o 
   7   2   0     1169.81     1195.17     14.27 o 
   8   2   0      409.21      421.45      9.34 o 
   9   2   0       21.70       16.45      4.60 o 
  10   2   0       14.11       16.08      3.16 o 
  11   2   0        0.24        0.10      1.99 o 
  12   2   0       55.07       58.33      5.03 o 
  13   2   0        0.19        1.77      2.51 o 
  14   2   0       51.89       63.23      6.42 o 
  15   2   0        1.30       -3.63      3.63 o 
  16   2   0       22.43       16.42      8.18 o 
   1   3   0       18.54       20.80      1.78 o 
   2   3   0      281.41      328.93      5.10 o 
   3   3   0     1106.30     1074.74     10.34 o 
   4   3   0     1005.36     1040.30     14.88 o 
   5   3   0      201.15      200.41      4.52 o 
   6   3   0      365.46      366.57      6.54 o 
   7   3   0       48.60       42.86      3.89 o 
   8   3   0        0.38        3.96      3.00 o 
   9   3   0       44.26       55.16      4.43 o 
  10   3   0       21.94       15.78      4.37 o 
  11   3   0       98.63       99.08      5.13 o 
  12   3   0        0.44       -2.00      2.17 o 
  13   3   0        9.67        3.75      3.04 o 
  14   3   0        1.16        1.72      2.81 o 
  15   3   0       19.38       17.07      4.55 o 
   0   4   0      651.71      695.99     21.93 o 
   1   4   0      430.30      446.84      7.09 o 
   2   4   0       29.99       24.25      1.87 o 
   3   4   0      849.48      850.82      8.24 o 
   4   4   0      202.50      209.00      3.67 o 
   5   4   0      219.02      206.73      5.78 o 
   6   4   0       12.06       10.34      2.38 o 
   7   4   0     1462.69     1450.38     20.65 o 
   8   4   0      173.32      156.71      5.76 o 
   9   4   0       61.73       59.00      3.55 o 
  10   4   0      562.82      573.99     13.73 o 
  11   4   0        8.43        6.69      3.46 o 
  12   4   0        2.75        2.97      2.80 o 
  13   4   0        5.21        5.56      2.47 o 
  14   4   0       59.16       68.37      7.37 o 
  15   4   0        4.69        6.05      3.97 o 
   1   5   0       18.27       11.21      1.35 o 
   2   5   0        1.28       -0.52      1.00 o 
   3   5   0      110.88       94.69      5.33 o 
   4   5   0        2.46        6.30      1.28 o 
   5   5   0       20.64       26.51      5.47 o 
   6   5   0        8.55        5.30      2.33 o 
   7   5   0       31.33       27.66      4.57 o 
   8   5   0       12.34       12.67      8.55 o 
   9   5   0        0.47       -0.39      2.97 o 
  10   5   0       42.31       43.85      7.61 o 
  11   5   0        4.13       -3.36      5.34 o 
  12   5   0       43.58       47.28     11.47 o 
  13   5   0        5.80        0.29      6.49 o 
  14   5   0        5.18        6.86      7.72 o 
   0   6   0     2591.43     2560.00     44.37 o 
   1   6   0      209.49      202.88      6.82 o 
   2   6   0      107.73      110.71      4.35 o 
   3   6   0       79.68       82.58      4.08 o 
   4   6   0       72.27       68.58      3.53 o 
   5   6   0      164.38      163.55      4.96 o 
   6   6   0        4.02       -0.93      2.16 o 
   7   6   0      463.06      472.31     13.37 o 
   8   6   0       52.93       55.79      9.23 o 
   9   6   0      109.13      126.52     14.98 o 
  10   6   0       59.00       70.57     12.24 o 
  11   6   0        0.41        8.46      5.59 o 
  12   6   0       43.10       35.28     10.16 o 
  13   6   0        0.72        0.50      9.90 o 
  14   6   0        1.65        3.04      6.98 o 
   1   7   0       10.26        9.24      2.67 o 
   2   7   0      332.92      328.30      9.49 o 
   3   7   0      199.84      199.92      7.13 o 
   4   7   0      118.29      114.27      5.79 o 
   5   7   0       75.51       63.76      4.04 o 
   6   7   0        6.62        5.62      3.01 o 
   7   7   0       27.68       26.22      5.52 o 
   8   7   0       13.22        7.87      5.53 o 
   9   7   0        3.87        3.59      6.04 o 
  10   7   0       37.94       23.25     10.43 o 
  11   7   0       14.39       12.75      8.87 o 
  12   7   0        9.73       11.44      6.67 o 
  13   7   0       21.66        7.31      6.25 o 
   0   8   0      284.60      304.44     14.49 o 
   1   8   0      151.53      174.54      7.71 o 
   2   8   0       11.98       13.67      2.72 o 
   3   8   0       73.06       60.78      5.24 o 
   4   8   0       21.82       25.72      4.01 o 
   5   8   0       16.45       22.95      2.92 o 
   6   8   0       10.67        8.20      5.05 o 
   7   8   0       20.74        7.23      4.48 o 
   8   8   0       31.60       42.74     17.29 o 
   9   8   0        3.46        1.36     13.87 o 
  10   8   0        5.05       -7.28      7.28 o 
  11   8   0        1.37        2.96      6.30 o 
   1   9   0       46.75       45.56      5.20 o 
   2   9   0       50.05       49.44      5.16 o 
   3   9   0        3.26        5.46      3.64 o 
   4   9   0       31.84       40.92      4.98 o 
   5   9   0        3.00        7.21      5.72 o 
   6   9   0        5.27        5.19      5.54 o 
   7   9   0       13.45        4.42      5.85 o 
   8   9   0        5.28       10.12      7.26 o 
   9   9   0        8.77        9.17     10.38 o 
  10   9   0        4.08       -0.80      9.33 o 
   0  10   0      265.32      253.43     24.64 o 
   1  10   0        9.70        8.42      4.64 o 
   2  10   0        0.74       -0.65      2.76 o 
   3  10   0      120.71      146.02      9.11 o 
   4  10   0       30.76       28.75      5.15 o 
   5  10   0       48.85       75.62     16.05 o 
   6  10   0        0.03       -0.30      5.06 o 
   7  10   0       85.58      103.99     14.58 o 
   8  10   0       23.82       29.64     19.74 o 
   1  11   0       18.95       13.14      4.26 o 
   2  11   0       39.32       26.93      5.52 o 
   3  11   0       34.32       34.37      9.26 o 
   4  11   0        0.08        0.27      5.55 o 
   5  11   0        1.88        3.08      6.38 o 
 -16   1   1        7.96        8.81      4.30 o 
 -15   1   1       28.58       25.43      5.87 o 
 -14   1   1       74.74       62.44      7.44 o 
 -13   1   1       63.51       67.96      7.86 o 
 -12   1   1       16.51       19.28      5.54 o 
 -11   1   1        2.21       -1.56      1.85 o 
 -10   1   1      945.11      941.00     15.67 o 
  -9   1   1      651.81      690.95     12.17 o 
  -8   1   1      272.52      293.09      5.55 o 
  -7   1   1      315.22      311.98      5.69 o 
  -6   1   1        3.89        7.24      1.52 o 
  -5   1   1      999.57      978.89     12.46 o 
  -4   1   1     1424.95     1445.84     15.82 o 
  -3   1   1    14550.98    13950.41    148.04 o 
  -2   1   1    25728.60    23298.04    214.33 o 
  -1   1   1     2939.59     2795.58     27.26 o 
   0   1   1     4771.55     4679.06     61.27 o 
   1   1   1     2142.10     2090.00     21.33 o 
   2   1   1     3739.70     3545.59     35.76 o 
   3   1   1     1507.58     1445.13     18.13 o 
   4   1   1     2127.65     1950.33     24.26 o 
   5   1   1     4464.53     4607.18     41.89 o 
   6   1   1      227.62      274.60      5.96 o 
   7   1   1      494.20      488.94      9.19 o 
   8   1   1       14.87       12.35      2.98 o 
   9   1   1       65.89       63.42      4.68 o 
  10   1   1        4.22       -0.53      2.27 o 
  11   1   1       43.93       48.25      4.67 o 
  12   1   1        9.19        8.77      3.47 o 
  13   1   1      119.78      116.26      9.92 o 
  14   1   1      125.36      118.91     10.60 o 
  15   1   1       12.09        8.84      5.86 o 
  16   1   1      109.85      123.38     16.80 o 
 -16   2   1        0.05       -1.62      3.33 o 
 -15   2   1        4.45       -1.26      3.82 o 
 -14   2   1        0.12        1.32      2.32 o 
 -13   2   1        0.42       -1.01      2.61 o 
 -12   2   1        5.95        1.80      2.42 o 
 -11   2   1       54.51       53.48      4.36 o 
 -10   2   1       76.95       86.07      4.41 o 
  -9   2   1       80.29       90.29      4.94 o 
  -8   2   1      153.39      152.80     11.30 o 
  -7   2   1      180.52      192.87      4.79 o 
  -6   2   1      846.16      912.06     11.07 o 
  -5   2   1      151.74      163.34      4.00 o 
  -4   2   1     2102.85     2075.73     22.06 o 
  -3   2   1     8034.48     7944.95     67.78 o 
  -2   2   1     6116.86     6004.00     42.46 o 
  -1   2   1      608.36      568.27      6.26 o 
   0   2   1      116.72      119.68      2.84 o 
   1   2   1     3614.22     3376.79     32.84 o 
   2   2   1      172.85      172.47      4.49 o 
   3   2   1     1069.63     1108.46     15.28 o 
   4   2   1        0.22        0.61      1.46 o 
   5   2   1        0.00        1.89      1.09 o 
   6   2   1      250.11      282.37      6.70 o 
   7   2   1       49.56       69.31      8.48 o 
   8   2   1     1011.58     1032.34     14.57 o 
   9   2   1       30.22       34.54      3.56 o 
  10   2   1       36.64       36.45      3.79 o 
  11   2   1       10.54        9.64      2.88 o 
  12   2   1       23.99       31.62      4.21 o 
  13   2   1        0.36        2.83      2.56 o 
  14   2   1       12.83       16.17      4.40 o 
  15   2   1        0.04        6.31      4.74 o 
 -16   3   1       30.27       28.34      7.59 o 
 -15   3   1       51.27       54.33      5.37 o 
 -14   3   1       19.01       21.73      3.86 o 
 -13   3   1       21.82       27.12      3.61 o 
 -12   3   1        7.72        7.36      2.33 o 
 -11   3   1        7.75        5.96      3.53 o 
 -10   3   1      111.37      120.39      8.75 o 
  -9   3   1      563.35      557.56     17.56 o 
  -8   3   1      680.84      681.24     11.40 o 
  -7   3   1        5.83        8.92      1.72 o 
  -6   3   1      490.99      533.10     14.31 o 
  -5   3   1      181.86      159.08      7.37 o 
  -4   3   1      112.15      132.28      8.74 o 
  -3   3   1     2191.52     2129.91     16.42 o 
  -2   3   1     3072.87     3155.38     24.22 o 
  -1   3   1      401.19      438.84      5.60 o 
   0   3   1      189.24      149.80      3.42 o 
   1   3   1      349.71      376.00      5.95 o 
   2   3   1     3111.62     3212.48     26.16 o 
   3   3   1     2254.97     2484.18     23.00 o 
   4   3   1       93.75      117.92      4.37 o 
   5   3   1     1223.80     1351.86     17.79 o 
   6   3   1        2.39        6.80      2.89 o 
   7   3   1        4.49        6.56      2.87 o 
   8   3   1      358.55      371.83      8.88 o 
   9   3   1     1292.12     1338.17     24.69 o 
  10   3   1      388.24      367.80      8.49 o 
  11   3   1       28.76       20.27      3.67 o 
  12   3   1       29.97       35.27      5.60 o 
  13   3   1        7.58        7.20      3.48 o 
  14   3   1       13.05        9.73      6.04 o 
  15   3   1        0.40       -5.08      5.08 o 
 -15   4   1        0.27       -2.34      5.37 o 
 -14   4   1       22.28       26.12      3.90 o 
 -13   4   1       37.37       33.52      5.50 o 
 -12   4   1        7.05        8.64      2.81 o 
 -11   4   1       44.40       43.51      5.16 o 
 -10   4   1        8.09        6.22      1.80 o 
  -9   4   1       17.56       14.21      3.23 o 
  -8   4   1        2.37        0.50      2.24 o 
  -7   4   1      314.46      303.46      7.71 o 
  -6   4   1      734.86      755.20     11.44 o 
  -5   4   1      533.11      532.22      8.13 o 
  -4   4   1        0.06        0.89      1.25 o 
  -3   4   1      357.69      327.44      5.00 o 
  -2   4   1      845.95      910.27      9.84 o 
  -1   4   1      384.42      430.36      5.99 o 
   0   4   1      115.69      131.41      3.61 o 
   1   4   1      225.51      252.78      5.25 o 
   2   4   1      936.74      997.09     11.49 o 
   3   4   1       93.13      100.29      3.17 o 
   4   4   1      248.77      292.78      5.19 o 
   5   4   1        0.05        1.80      1.48 o 
   6   4   1       40.53       41.94      3.82 o 
   7   4   1      322.17      313.16      6.68 o 
   8   4   1      131.15      134.49     12.44 o 
   9   4   1      171.40      173.58      8.11 o 
  10   4   1        7.04       10.46      5.66 o 
  11   4   1       31.59       24.53      5.19 o 
  12   4   1        6.71        3.66      3.59 o 
  13   4   1        0.04        3.77      3.46 o 
  14   4   1       12.24        6.50      5.26 o 
  15   4   1        8.73       13.04      8.75 o 
 -15   5   1        7.44        7.19      4.89 o 
 -14   5   1        0.04        5.28      6.54 o 
 -13   5   1       35.76       46.73     11.10 o 
 -12   5   1       37.20       38.67      7.85 o 
 -11   5   1       19.99       21.26      5.85 o 
 -10   5   1      407.43      422.03     17.01 o 
  -9   5   1        0.49        1.40      4.12 o 
  -8   5   1      326.30      334.93     15.78 o 
  -7   5   1      136.20      142.47      7.06 o 
  -6   5   1      570.51      567.88     13.85 o 
  -5   5   1      995.26      989.86     19.39 o 
  -4   5   1        5.96        8.34      1.40 o 
  -3   5   1     1887.43     1866.93     17.79 o 
  -2   5   1      539.14      563.59      8.06 o 
  -1   5   1       78.67       84.53      3.40 o 
   0   5   1      402.12      396.06      6.95 o 
   1   5   1      670.69      679.59     10.18 o 
   2   5   1      174.93      177.64      4.95 o 
   3   5   1        3.30        3.05      1.12 o 
   4   5   1     1539.29     1539.52     17.10 o 
   5   5   1      148.49      167.94      7.14 o 
   6   5   1      192.54      187.59      7.17 o 
   7   5   1      255.16      257.48      8.43 o 
   8   5   1       69.95       81.70      8.50 o 
   9   5   1      107.38      110.74     13.59 o 
  10   5   1       28.99       32.43      9.06 o 
  11   5   1      112.31      124.14     25.57 o 
  12   5   1       29.13       37.05     17.98 o 
  13   5   1        0.22       -1.01      7.03 o 
  14   5   1        8.83        9.33      4.36 o 
 -14   6   1        0.38       -2.67      5.90 o 
 -13   6   1       85.55       82.89     18.51 o 
 -12   6   1       14.22       16.51      6.70 o 
 -11   6   1        2.82       -0.65      6.30 o 
 -10   6   1        1.24        5.57      3.50 o 
  -9   6   1        0.01        0.66      3.36 o 
  -8   6   1       55.31       54.56      6.10 o 
  -7   6   1        7.40        9.17      3.03 o 
  -6   6   1       77.53       99.32      6.92 o 
  -5   6   1      474.57      454.19      9.72 o 
  -4   6   1       35.06       27.55      2.92 o 
  -3   6   1      327.87      324.58      6.56 o 
  -2   6   1      398.29      384.71      9.47 o 
  -1   6   1        2.01        3.26      1.65 o 
   0   6   1       22.15       26.63      3.42 o 
   1   6   1      186.28      185.47      7.14 o 
   2   6   1      122.69      126.76      4.71 o 
   3   6   1       94.19       90.28      4.22 o 
   4   6   1        0.71       -1.31      1.50 o 
   5   6   1      134.48      136.01      4.53 o 
   6   6   1       16.29        8.32      2.92 o 
   7   6   1        9.98        5.62      2.69 o 
   8   6   1       13.02       17.79      6.46 o 
   9   6   1       19.57       23.04      6.70 o 
  10   6   1       15.14       30.52      8.91 o 
  11   6   1        3.94        7.05      7.00 o 
  12   6   1        7.43        0.38      7.89 o 
  13   6   1        0.46        6.82      7.11 o 
 -13   7   1       40.70       38.98      9.51 o 
 -12   7   1        0.20        5.99      5.63 o 
 -11   7   1       24.47       27.06      7.11 o 
 -10   7   1      119.81      136.73     12.30 o 
  -9   7   1        0.25        2.51      2.50 o 
  -8   7   1      270.01      256.12      9.60 o 
  -7   7   1       18.52        9.15      3.02 o 
  -6   7   1       20.11        9.33      3.20 o 
  -5   7   1      482.82      451.27     15.56 o 
  -4   7   1      447.75      428.79     10.45 o 
  -3   7   1      608.23      619.05     13.86 o 
  -2   7   1      287.86      278.00      8.81 o 
  -1   7   1      963.37      950.68     17.17 o 
   0   7   1      189.41      169.06      9.15 o 
   1   7   1      462.07      459.53     11.26 o 
   2   7   1     1017.86     1003.88     17.64 o 
   3   7   1      131.19      127.07      6.05 o 
   4   7   1      326.25      326.71      9.04 o 
   5   7   1      124.35      123.62      5.46 o 
   6   7   1       61.01       68.53     10.33 o 
   7   7   1       17.60       13.71      4.42 o 
   8   7   1       11.74       10.37      5.80 o 
   9   7   1      122.90      123.12     15.04 o 
  10   7   1        3.39        0.12      6.95 o 
  11   7   1        0.14        4.71      6.07 o 
  12   7   1       47.30       58.50     23.34 o 
 -12   8   1       13.85       12.42     14.82 o 
 -11   8   1        3.66       17.96     15.86 o 
 -10   8   1        1.78       -1.74     13.80 o 
  -9   8   1        1.53       -5.94      8.95 o 
  -8   8   1        1.34       17.53     10.29 o 
  -7   8   1        5.92        4.56     13.95 o 
  -6   8   1       87.67       85.88     11.24 o 
  -5   8   1        6.79        5.19      3.60 o 
  -4   8   1       71.89       70.47      5.52 o 
  -3   8   1       73.05       84.18      5.62 o 
  -2   8   1       61.12       51.91      5.39 o 
  -1   8   1        9.73        9.33      2.53 o 
   0   8   1      144.17      157.19      7.60 o 
   1   8   1      168.44      153.06      7.40 o 
   2   8   1       31.93       32.96      4.04 o 
   3   8   1       15.67       12.02      2.36 o 
   4   8   1        1.18       -2.05      2.05 o 
   5   8   1       33.20       39.60      7.26 o 
   6   8   1        3.43        7.03      8.18 o 
   7   8   1       25.59       16.15      6.21 o 
   8   8   1        2.92       12.52     11.13 o 
   9   8   1        3.84        4.53      6.78 o 
  10   8   1       37.10       61.91     22.08 o 
  11   8   1        0.02        7.84     13.69 o 
 -10   9   1       23.61       43.04     14.29 o 
  -9   9   1        0.17       -2.45     11.13 o 
  -8   9   1       16.31       15.97     14.70 o 
  -7   9   1       30.65       24.73      7.87 o 
  -6   9   1       10.96       12.30      6.21 o 
  -5   9   1        1.35       -0.06      6.67 o 
  -4   9   1       13.70        7.02      4.70 o 
  -3   9   1      389.62      431.30     14.23 o 
  -2   9   1        2.15       -2.63      3.22 o 
  -1   9   1        0.52        1.88      2.19 o 
   0   9   1      193.19      209.10      8.68 o 
   1   9   1        0.54        3.14      2.60 o 
   2   9   1       49.29       51.59      8.80 o 
   3   9   1        2.89        8.40      2.69 o 
   4   9   1      105.35       95.35     13.89 o 
   5   9   1        7.40        6.65      3.12 o 
   6   9   1        3.33        2.23      3.61 o 
   7   9   1        1.70        4.92      4.75 o 
   8   9   1       18.89       37.26     12.83 o 
   9   9   1       35.80       39.45     16.09 o 
  10   9   1        0.15       -0.53     14.39 o 
  -8  10   1        9.69       16.29     16.13 o 
  -7  10   1        0.69       11.41     14.17 o 
  -6  10   1        4.14       11.84      6.59 o 
  -5  10   1        3.58        6.83      8.66 o 
  -4  10   1        1.50        9.65      6.83 o 
  -3  10   1        3.15        5.09      2.67 o 
  -2  10   1       17.59       17.95      4.54 o 
  -1  10   1       56.81       56.84      8.90 o 
   0  10   1      141.21      148.55      9.84 o 
   1  10   1        1.66       -3.29      6.03 o 
   2  10   1        0.09        5.04      4.43 o 
   3  10   1        4.96        8.40      3.46 o 
   4  10   1        2.88        6.70      6.23 o 
   5  10   1        3.08        4.61      5.59 o 
   6  10   1        2.71        2.50      7.45 o 
   7  10   1       49.69       59.07     11.61 o 
  -5  11   1       73.05       50.24     10.48 o 
  -4  11   1        2.74        6.93      6.19 o 
  -3  11   1       80.91       90.57     15.75 o 
  -2  11   1       24.95       30.46     10.19 o 
  -1  11   1       47.36       42.20      7.03 o 
   0  11   1       10.06       10.04      4.53 o 
   1  11   1       19.81       21.02      5.55 o 
   2  11   1      140.59      181.99     16.18 o 
   3  11   1        5.22        4.61      3.57 o 
   4  11   1        8.98        9.10      6.18 o 
 -17   0   2        0.31       -0.39      4.65 o 
 -16   0   2        7.09        5.03      6.02 o 
 -15   0   2      130.42      135.25     13.13 o 
 -14   0   2        9.73        5.25      4.93 o 
 -13   0   2       11.31       21.31      6.94 o 
 -12   0   2      591.43      554.76     22.93 o 
 -11   0   2      118.97      106.91     12.27 o 
 -10   0   2      153.66      148.39     13.18 o 
  -9   0   2      110.29      119.39     11.03 o 
  -8   0   2      374.85      366.58     14.75 o 
  -7   0   2      582.89      605.26     12.38 o 
  -6   0   2     3029.76     3081.08    116.80 o 
  -5   0   2      424.34      432.15     13.50 o 
  -4   0   2      186.21      181.59      5.19 o 
  -3   0   2     4365.78     3888.93     50.78 o 
  -2   0   2     5799.84     5317.74     64.99 o 
  -1   0   2     5685.52     5383.78     47.91 o 
   0   0   2      215.58      136.88      4.43 o 
   1   0   2     7866.52     7754.47     96.99 o 
   2   0   2      613.96      539.65     10.50 o 
   3   0   2       47.60       56.25      5.42 o 
   4   0   2     1368.81     1259.92     30.68 o 
   5   0   2     3266.40     3349.00     55.44 o 
   6   0   2     1130.27     1184.58     27.98 o 
   7   0   2       33.50       30.34      4.43 o 
   8   0   2      231.55      218.82      8.83 o 
   9   0   2       41.09       43.78      5.07 o 
  10   0   2       12.01       10.40      2.91 o 
  11   0   2      390.50      411.90     14.09 o 
  12   0   2       84.21       72.34     11.30 o 
  13   0   2      100.88      144.11     16.22 o 
  14   0   2      170.29      160.96     17.29 o 
  15   0   2       32.50       45.69     10.32 o 
 -17   1   2       21.91       15.67      4.81 o 
 -16   1   2        4.99        4.19      3.63 o 
 -15   1   2        0.04        1.64      2.86 o 
 -14   1   2        6.98        3.33      3.08 o 
 -13   1   2        0.69        3.22      3.26 o 
 -12   1   2        0.09        2.64      3.01 o 
 -11   1   2        9.60        4.63      2.45 o 
 -10   1   2        0.25        2.32      3.35 o 
  -9   1   2       52.39       48.18      3.28 o 
  -8   1   2       60.34       73.34      4.77 o 
  -7   1   2      448.62      402.01      6.67 o 
  -6   1   2      170.96      211.10      7.17 o 
  -5   1   2      663.68      683.57      8.93 o 
  -4   1   2      361.80      381.41      6.22 o 
  -3   1   2      250.30      226.32      4.23 o 
  -2   1   2        4.89        6.70      0.91 o 
  -1   1   2        6.11        5.55      0.78 o 
   0   1   2      338.40      300.38      5.02 o 
   1   1   2      118.49       98.94      2.19 o 
   2   1   2        0.86       -0.25      0.57 o 
   3   1   2       86.42       92.04      2.36 o 
   4   1   2     1323.15     1360.82     13.85 o 
   5   1   2        9.56       12.90      2.35 o 
   6   1   2        5.54        3.90      2.66 o 
   7   1   2      129.68      128.29      4.48 o 
   8   1   2       57.99       59.87      4.38 o 
   9   1   2      111.40      115.45      5.91 o 
  10   1   2       25.30       31.63      4.21 o 
  11   1   2       44.90       36.19      4.56 o 
  12   1   2        7.26        1.38      2.56 o 
  13   1   2        2.40        5.62      2.48 o 
  14   1   2        0.93        0.18      4.45 o 
  15   1   2        1.11        7.23      6.10 o 
 -16   2   2        1.31        1.51      3.28 o 
 -15   2   2       48.70       66.26      6.95 o 
 -14   2   2        0.18        1.67      3.09 o 
 -13   2   2      145.49      144.43      6.87 o 
 -12   2   2       35.40       39.68      3.93 o 
 -11   2   2        4.66        3.42      1.82 o 
 -10   2   2       72.94       71.53      3.59 o 
  -9   2   2       58.15       62.44      4.08 o 
  -8   2   2      498.84      500.31      7.81 o 
  -7   2   2       44.51       49.00      2.55 o 
  -6   2   2     1319.01     1329.24     13.29 o 
  -5   2   2      937.55      852.48     11.51 o 
  -4   2   2      807.34      911.55     11.03 o 
  -3   2   2        2.33        3.65      2.16 o 
  -2   2   2     2466.12     2458.69     21.66 o 
  -1   2   2     1158.59     1009.94     11.05 o 
   0   2   2       99.12       88.30      2.54 o 
   1   2   2     2013.58     1782.76     15.85 o 
   2   2   2      297.39      281.27      5.61 o 
   3   2   2      895.52     1002.39     14.65 o 
   4   2   2        1.66        9.02      2.73 o 
   5   2   2      399.15      437.79     10.28 o 
   6   2   2      166.26      159.47      5.69 o 
   7   2   2      146.85      165.42      4.47 o 
   8   2   2      275.12      263.04      7.07 o 
   9   2   2        0.71       -1.34      1.47 o 
  10   2   2       15.98       10.12      2.62 o 
  11   2   2       72.49       68.10      5.49 o 
  12   2   2       13.39       13.78      3.54 o 
  13   2   2      133.68      136.52      8.78 o 
  14   2   2       51.15       43.18      6.13 o 
  15   2   2       21.00       23.34      7.42 o 
 -16   3   2        8.45       14.07      5.18 o 
 -15   3   2       10.97       10.26      3.44 o 
 -14   3   2        3.95        6.32      2.53 o 
 -13   3   2        9.06       14.07      2.66 o 
 -12   3   2       21.30       20.90      3.23 o 
 -11   3   2        0.06        0.23      2.43 o 
 -10   3   2       42.88       40.12      3.41 o 
  -9   3   2      134.76      136.77      5.59 o 
  -8   3   2       13.50       15.50      1.81 o 
  -7   3   2       28.49       22.84      2.33 o 
  -6   3   2      787.90      826.46     11.77 o 
  -5   3   2      351.64      344.89      6.62 o 
  -4   3   2      477.47      468.91      6.77 o 
  -3   3   2      136.48      123.86      3.30 o 
  -2   3   2      173.59      211.63      3.50 o 
  -1   3   2        3.89        6.65      0.89 o 
   0   3   2     3068.52     3160.49     26.02 o 
   1   3   2        0.13        0.49      0.71 o 
   2   3   2      203.57      236.33      4.61 o 
   3   3   2      568.06      572.67      9.32 o 
   4   3   2      369.77      428.83      9.56 o 
   5   3   2      176.35      193.03      8.53 o 
   6   3   2       79.20       82.60      4.91 o 
   7   3   2        0.27        1.99      2.84 o 
   8   3   2        1.85        2.56      4.91 o 
   9   3   2        8.44       12.55      2.27 o 
  10   3   2      287.73      288.55      8.39 o 
  11   3   2        6.12        2.74      2.63 o 
  12   3   2        0.11        0.99      2.87 o 
  13   3   2        0.59        5.82      3.47 o 
  14   3   2        0.03       -1.30      3.06 o 
  15   3   2        0.00       -3.76      3.76 o 
 -16   4   2        2.27        5.04      5.85 o 
 -15   4   2        5.01        7.06      3.43 o 
 -14   4   2        0.43        6.30      3.17 o 
 -13   4   2      156.12      171.16      8.75 o 
 -12   4   2      118.42      112.09      7.99 o 
 -11   4   2      165.83      160.66      8.27 o 
 -10   4   2        1.05        3.80      2.50 o 
  -9   4   2        1.00        1.08      3.80 o 
  -8   4   2     1126.14     1121.94     19.24 o 
  -7   4   2       41.37       32.80      3.41 o 
  -6   4   2     2186.10     2078.66     22.22 o 
  -5   4   2     5787.55     5914.74     46.80 o 
  -4   4   2       95.98       74.34      3.30 o 
  -3   4   2      145.23      189.04      4.44 o 
  -2   4   2      922.49     1026.38      9.89 o 
  -1   4   2     1531.17     1492.98     14.72 o 
   0   4   2      192.60      196.64      3.97 o 
   1   4   2     1915.29     1887.13     19.97 o 
   2   4   2       96.98       79.09      2.77 o 
   3   4   2     1472.12     1703.80     17.87 o 
   4   4   2      250.61      259.78      6.56 o 
   5   4   2      406.89      419.59      9.24 o 
   6   4   2      385.14      361.99      9.12 o 
   7   4   2      153.30      177.63     11.73 o 
   8   4   2      290.50      263.01     11.89 o 
   9   4   2        0.76        3.39      4.69 o 
  10   4   2        4.79        6.23      4.20 o 
  11   4   2      221.50      239.11      8.66 o 
  12   4   2        0.94        7.87      3.08 o 
  13   4   2       44.76       38.70      6.15 o 
  14   4   2        0.74       -3.00      3.25 o 
 -15   5   2       15.29       26.29      9.60 o 
 -14   5   2       23.38       30.73      7.61 o 
 -13   5   2       17.18       15.02      5.39 o 
 -12   5   2        3.74        1.43      3.88 o 
 -11   5   2        7.35       15.65      4.72 o 
 -10   5   2        5.34       -1.73      3.09 o 
  -9   5   2        1.80       -1.68      3.85 o 
  -8   5   2      170.64      169.08      8.79 o 
  -7   5   2      688.75      686.91     12.82 o 
  -6   5   2        6.66        6.41      2.11 o 
  -5   5   2      124.58      141.40      5.30 o 
  -4   5   2        0.18        0.53      1.28 o 
  -3   5   2      136.05      140.85      3.88 o 
  -2   5   2       33.15       29.63      3.62 o 
  -1   5   2       99.18       99.49      3.06 o 
   0   5   2      434.91      464.14      8.17 o 
   1   5   2       62.15       65.47      3.47 o 
   2   5   2       29.32       31.64      3.33 o 
   3   5   2        1.96        1.53      1.53 o 
   4   5   2      107.83      106.53      3.84 o 
   5   5   2        1.32        2.09      2.40 o 
   6   5   2        5.80        1.00      2.56 o 
   7   5   2       44.51       51.46      5.71 o 
   8   5   2       27.26       28.05      3.53 o 
   9   5   2        0.46       -2.01      4.79 o 
  10   5   2        6.12       -1.38      6.06 o 
  11   5   2        3.99       22.91     11.61 o 
  12   5   2        3.91       11.69      8.02 o 
  13   5   2        4.34        1.34      2.56 o 
  14   5   2        0.01        5.69      9.10 o 
 -14   6   2       11.14       14.81      7.27 o 
 -13   6   2       77.57       77.47     14.84 o 
 -12   6   2      107.50      119.77     10.48 o 
 -11   6   2      238.25      271.50     11.72 o 
 -10   6   2      141.90      166.24     10.04 o 
  -9   6   2      132.88      138.63      8.70 o 
  -8   6   2      395.14      369.92     10.08 o 
  -7   6   2       55.94       51.88      4.48 o 
  -6   6   2     2503.03     2383.54     27.39 o 
  -5   6   2     1123.18     1178.97     16.68 o 
  -4   6   2        1.29        3.27      1.82 o 
  -3   6   2      990.80     1031.89     14.78 o 
  -2   6   2        4.39        5.56      2.04 o 
  -1   6   2     1092.94     1097.30     17.69 o 
   0   6   2      127.17      129.62      5.75 o 
   1   6   2      911.19      919.73     15.67 o 
   2   6   2      928.20      964.27     14.09 o 
   3   6   2       10.52        7.64      1.96 o 
   4   6   2      120.81      129.16      5.05 o 
   5   6   2        5.52        4.99      1.88 o 
   6   6   2      698.14      664.66     12.62 o 
   7   6   2        0.07       -0.17      2.14 o 
   8   6   2       47.91       50.64     10.14 o 
   9   6   2      102.88      103.94     14.18 o 
  10   6   2        3.44        1.06      8.78 o 
  11   6   2      112.46       99.55     14.84 o 
  12   6   2       13.38        7.39     11.91 o 
  13   6   2        9.92       14.97      9.51 o 
 -13   7   2        7.54       -5.14      5.42 o 
 -12   7   2       14.93       19.84      7.01 o 
 -11   7   2       12.73        8.61      5.30 o 
 -10   7   2        0.50        4.02      2.59 o 
  -9   7   2      134.25      152.94      7.78 o 
  -8   7   2       89.69      110.86      6.93 o 
  -7   7   2      100.53       95.03      6.93 o 
  -6   7   2       20.48       22.92      4.43 o 
  -5   7   2       82.07       94.02      8.77 o 
  -4   7   2       88.28       72.97      7.63 o 
  -3   7   2      430.85      415.01     10.80 o 
  -2   7   2      221.90      207.38      7.69 o 
  -1   7   2        4.49        3.82      2.35 o 
   0   7   2       28.82       17.39      3.49 o 
   1   7   2       51.93       49.64      4.53 o 
   2   7   2       78.78       72.31      5.34 o 
   3   7   2      324.94      283.83      8.58 o 
   4   7   2      104.16       92.91      7.77 o 
   5   7   2       79.79       81.44      5.19 o 
   6   7   2        3.09        4.11      1.77 o 
   7   7   2        8.03        5.07      4.26 o 
   8   7   2       52.19       56.71     16.69 o 
   9   7   2        4.50       20.67      7.46 o 
  10   7   2        1.54        5.05      6.66 o 
  11   7   2        9.26        8.81      7.15 o 
  12   7   2       18.70       16.09      9.09 o 
 -12   8   2        6.78       12.06     17.45 o 
 -11   8   2       69.35       58.84     20.13 o 
 -10   8   2       43.18       24.58     12.40 o 
  -9   8   2        0.03       11.68      9.81 o 
  -8   8   2       96.18      115.00     10.55 o 
  -7   8   2        4.36        0.21      2.49 o 
  -6   8   2      181.47      182.37     11.57 o 
  -5   8   2       70.12       80.70      8.98 o 
  -4   8   2      103.23      106.26      9.60 o 
  -3   8   2      330.13      365.21     10.72 o 
  -2   8   2       16.03       25.12      4.02 o 
  -1   8   2       98.82      109.46      6.83 o 
   0   8   2       52.13       61.90      6.71 o 
   1   8   2       79.49       69.02      5.69 o 
   2   8   2      207.85      206.01      8.83 o 
   3   8   2        1.62        2.50      2.06 o 
   4   8   2       76.99       81.10      6.17 o 
   5   8   2       38.70       40.97      4.48 o 
   6   8   2        8.45        8.12      2.26 o 
   7   8   2       10.63       10.67      5.95 o 
   8   8   2        8.70        9.82     11.94 o 
   9   8   2        2.58        0.85      7.69 o 
  10   8   2        1.21       -4.49     17.07 o 
  11   8   2        7.36       24.98     19.15 o 
 -10   9   2       28.50       10.76     17.84 o 
  -9   9   2        0.00       10.39     16.17 o 
  -8   9   2       18.94       23.09      7.75 o 
  -7   9   2        0.07       28.86     15.06 o 
  -6   9   2       11.95        6.54      4.48 o 
  -5   9   2       16.72       17.36      7.70 o 
  -4   9   2        0.08       -4.65      4.93 o 
  -3   9   2      110.73      113.37     11.48 o 
  -2   9   2       77.21       75.33      8.00 o 
  -1   9   2        2.07        4.81      4.17 o 
   0   9   2        7.56        4.81      5.38 o 
   1   9   2       32.80       28.00      4.65 o 
   2   9   2        3.78        7.08      2.57 o 
   3   9   2       34.42       26.77      4.34 o 
   4   9   2       26.58       26.85      4.72 o 
   5   9   2       62.41       59.36      5.47 o 
   6   9   2        0.29        0.23      4.13 o 
   7   9   2        3.15        8.42      6.28 o 
   8   9   2        0.34        2.24     12.86 o 
   9   9   2       18.20       24.51     13.09 o 
  -8  10   2       20.42       20.26      8.46 o 
  -7  10   2       21.87       28.40      8.15 o 
  -6  10   2        5.50       14.81      9.21 o 
  -5  10   2       97.31      116.62     14.29 o 
  -4  10   2      145.00      160.99     12.91 o 
  -3  10   2       13.17        6.04      3.51 o 
  -2  10   2       28.02       32.22      7.58 o 
  -1  10   2       52.75       60.69      7.38 o 
   0  10   2       34.29       38.55      5.61 o 
   1  10   2       24.95       18.18      4.75 o 
   2  10   2       15.40       13.30      4.05 o 
   3  10   2       27.84       34.14      6.52 o 
   4  10   2      156.40      165.55     15.67 o 
   5  10   2        5.01       13.87      3.04 o 
   6  10   2        1.32        3.41      5.81 o 
   7  10   2        3.12        4.48      5.88 o 
  -5  11   2        5.95        3.83      7.91 o 
  -4  11   2        6.18        8.14      7.12 o 
  -3  11   2        8.13        6.58      6.38 o 
  -2  11   2       36.48       39.20     10.11 o 
  -1  11   2        3.55       11.76      5.20 o 
   0  11   2        2.16        3.64      4.62 o 
   1  11   2       26.56       11.58      8.68 o 
   2  11   2        7.15       12.26      4.95 o 
   3  11   2        0.23        2.46      5.09 o 
   4  11   2       18.06       27.81      6.01 o 
 -17   1   3       24.03       25.75      5.71 o 
 -16   1   3       88.60      103.38      8.62 o 
 -15   1   3       40.97       42.39      5.42 o 
 -14   1   3       60.74       70.35      6.40 o 
 -13   1   3       84.62       70.96      6.21 o 
 -12   1   3       11.70       13.88      3.26 o 
 -11   1   3      280.67      304.99      9.36 o 
 -10   1   3      253.85      240.96      8.23 o 
  -9   1   3      181.63      178.76      4.24 o 
  -8   1   3     1052.69      998.06     10.66 o 
  -7   1   3      168.53      166.84      2.71 o 
  -6   1   3      293.51      272.63      5.11 o 
  -5   1   3       77.03       96.83      4.70 o 
  -4   1   3      830.94      727.23      8.90 o 
  -3   1   3       11.15       15.26      1.41 o 
  -2   1   3     5880.24     5720.04     47.01 o 
  -1   1   3     2090.27     1974.68     15.66 o 
   0   1   3      273.62      289.37      4.73 o 
   1   1   3     6086.70     5817.85     49.56 o 
   2   1   3       23.52       21.60      1.52 o 
   3   1   3      206.55      176.14      5.85 o 
   4   1   3     1187.93     1123.80     17.24 o 
   5   1   3      401.70      418.31      7.21 o 
   6   1   3      605.34      564.32      9.83 o 
   7   1   3      130.42      138.32     10.54 o 
   8   1   3      169.60      165.41      6.86 o 
   9   1   3        0.37        0.32      2.56 o 
  10   1   3      261.99      255.52     11.03 o 
  11   1   3       91.48       86.95     10.95 o 
  12   1   3       16.51        6.87      3.64 o 
  13   1   3      132.59      144.21      9.22 o 
  14   1   3        2.60        3.43      8.49 o 
  15   1   3       15.10       23.21      5.18 o 
 -17   2   3        0.74        0.29      3.46 o 
 -16   2   3        3.91        5.14      3.90 o 
 -15   2   3        0.96        1.24      3.27 o 
 -14   2   3       22.70       21.27      4.28 o 
 -13   2   3       11.95       13.40      4.91 o 
 -12   2   3        1.05       -1.55      1.55 o 
 -11   2   3       40.89       43.74      3.33 o 
 -10   2   3       59.60       57.62      3.23 o 
  -9   2   3       84.22       81.99      4.22 o 
  -8   2   3     1224.26     1109.86     15.57 o 
  -7   2   3       98.42       95.90      3.96 o 
  -6   2   3       98.00      101.34      5.21 o 
  -5   2   3       22.55       31.17      2.37 o 
  -4   2   3      154.42      148.68      3.95 o 
  -3   2   3     1163.38     1247.30     11.98 o 
  -2   2   3        2.48        3.70      0.95 o 
  -1   2   3     1091.44     1042.93     12.47 o 
   0   2   3      147.07      136.76      6.01 o 
   1   2   3        8.39        6.14      1.87 o 
   2   2   3       39.63       39.92      2.65 o 
   3   2   3      526.44      540.52     10.07 o 
   4   2   3      490.01      510.86      7.73 o 
   5   2   3       18.37       22.26      4.22 o 
   6   2   3       89.18       97.90      7.27 o 
   7   2   3      264.44      276.85      7.21 o 
   8   2   3        5.22        8.47      3.03 o 
   9   2   3       59.91       67.75      4.98 o 
  10   2   3       13.65        9.88      2.93 o 
  11   2   3       10.91        3.39      3.03 o 
  12   2   3        0.02        4.78      3.63 o 
  13   2   3        9.54       17.33      5.13 o 
  14   2   3        0.69        9.69      8.28 o 
  15   2   3        1.09       12.45      6.43 o 
 -16   3   3       72.85       75.48      7.69 o 
 -15   3   3       20.06       19.38      4.53 o 
 -14   3   3        0.19        0.76      1.95 o 
 -13   3   3       22.87       23.99      3.35 o 
 -12   3   3       12.68       10.77      2.07 o 
 -11   3   3       41.37       34.23      4.23 o 
 -10   3   3      861.78      830.21     14.99 o 
  -9   3   3     3579.45     3530.13     36.75 o 
  -8   3   3      200.64      212.53      6.11 o 
  -7   3   3     1022.80     1024.84     13.84 o 
  -6   3   3       75.65       64.23      3.19 o 
  -5   3   3       16.41       14.05      1.96 o 
  -4   3   3     1145.21     1373.00     14.37 o 
  -3   3   3     4587.06     4796.62     37.15 o 
  -2   3   3     2657.10     2706.58     24.59 o 
  -1   3   3     1111.39     1015.91     13.38 o 
   0   3   3      944.15     1039.74     12.57 o 
   1   3   3      322.19      379.74      6.66 o 
   2   3   3       17.81       19.91      1.79 o 
   3   3   3       59.08       47.44      3.38 o 
   4   3   3        7.31       15.51      2.25 o 
   5   3   3       45.84       58.20      4.30 o 
   6   3   3      215.64      209.70      8.31 o 
   7   3   3        3.71        3.15      1.74 o 
   8   3   3      766.94      779.54     13.24 o 
   9   3   3       15.35       13.33      2.91 o 
  10   3   3       14.18        9.63      3.08 o 
  11   3   3       90.48       97.77      7.41 o 
  12   3   3       12.16        7.76      3.67 o 
  13   3   3       14.62       21.78      3.96 o 
  14   3   3       10.66       12.68      7.81 o 
 -16   4   3        9.06       11.03      5.55 o 
 -15   4   3       23.97       25.38      3.90 o 
 -14   4   3        1.44        0.14      3.44 o 
 -13   4   3        0.79        1.90      2.11 o 
 -12   4   3        3.28        3.72      2.75 o 
 -11   4   3       70.95       66.08      5.75 o 
 -10   4   3       71.78       66.31      5.62 o 
  -9   4   3      621.48      581.77     11.95 o 
  -8   4   3      156.87      165.03      5.14 o 
  -7   4   3       35.51       32.39      2.99 o 
  -6   4   3       13.06        7.52      2.12 o 
  -5   4   3      189.93      209.68      5.32 o 
  -4   4   3      446.40      526.72      8.12 o 
  -3   4   3      168.91      175.82      4.21 o 
  -2   4   3      930.02     1012.47     12.82 o 
  -1   4   3       93.42       99.46      3.26 o 
   0   4   3      206.61      221.99      4.92 o 
   1   4   3       55.27       41.36      2.41 o 
   2   4   3        5.52        5.66      1.32 o 
   3   4   3        1.84        0.79      1.15 o 
   4   4   3       15.94       17.15      2.17 o 
   5   4   3       10.56       11.43      2.40 o 
   6   4   3       74.10       77.16      7.23 o 
   7   4   3      108.86      116.07      7.60 o 
   8   4   3      121.78      123.60     10.47 o 
   9   4   3       23.95       13.88      4.17 o 
  10   4   3       61.12       55.75      4.77 o 
  11   4   3        2.10       -1.38      2.66 o 
  12   4   3        0.05        6.63      3.01 o 
  13   4   3        1.03       -5.72      5.72 o 
  14   4   3       13.47       30.61     10.21 o 
 -15   5   3       85.04       99.15     10.39 o 
 -14   5   3        2.59        4.55      4.31 o 
 -13   5   3       71.75       73.21      8.82 o 
 -12   5   3       15.27       18.28      5.20 o 
 -11   5   3      237.77      223.77     12.46 o 
 -10   5   3        0.17        0.41      3.17 o 
  -9   5   3      547.41      540.37     15.37 o 
  -8   5   3     2595.11     2640.80     30.45 o 
  -7   5   3      174.50      175.52      6.69 o 
  -6   5   3      615.04      619.71     11.79 o 
  -5   5   3      629.39      633.07      9.90 o 
  -4   5   3      845.72      805.46     10.78 o 
  -3   5   3      492.40      497.08      8.65 o 
  -2   5   3        4.84        5.24      1.24 o 
  -1   5   3     2672.14     2774.83     25.49 o 
   0   5   3      492.72      531.79      7.92 o 
   1   5   3        7.65        9.81      1.39 o 
   2   5   3        6.97        5.91      2.02 o 
   3   5   3      518.24      492.85      7.93 o 
   4   5   3      124.38      119.81      5.46 o 
   5   5   3      144.12      136.27      6.86 o 
   6   5   3      122.66      117.03      9.42 o 
   7   5   3       93.26       92.62     12.26 o 
   8   5   3      458.18      457.18     30.71 o 
   9   5   3       94.75       99.00     14.08 o 
  10   5   3      187.18      195.33      9.91 o 
  11   5   3       59.64       51.55      7.17 o 
  12   5   3        6.35       10.05      4.34 o 
  13   5   3       20.94       33.25      5.85 o 
 -14   6   3       10.11        0.21      5.60 o 
 -13   6   3        0.68        3.36      4.67 o 
 -12   6   3       43.29       40.90      5.87 o 
 -11   6   3       55.79       60.28      6.66 o 
 -10   6   3       42.62       29.89      4.87 o 
  -9   6   3        0.01        0.56      2.83 o 
  -8   6   3       13.62       10.27      2.96 o 
  -7   6   3      107.66       96.09      6.68 o 
  -6   6   3       36.08       36.70      3.83 o 
  -5   6   3      400.88      384.06      8.91 o 
  -4   6   3       75.85       77.97      4.47 o 
  -3   6   3       82.90       80.81      8.84 o 
  -2   6   3       83.29       93.44      5.34 o 
  -1   6   3       26.67       33.77      3.87 o 
   0   6   3        0.35        2.60      2.07 o 
   1   6   3        0.04       -0.43      1.38 o 
   2   6   3      512.29      506.93      9.87 o 
   3   6   3      413.16      417.40      9.41 o 
   4   6   3      130.53      136.43      6.09 o 
   5   6   3        4.66        1.84      3.57 o 
   6   6   3       15.32       14.81      3.61 o 
   7   6   3        4.46        4.38      1.94 o 
   8   6   3        5.05        1.22     11.28 o 
   9   6   3        4.58       -1.54      5.93 o 
  10   6   3        0.10        3.07      6.83 o 
  11   6   3       11.97       10.10      8.07 o 
  12   6   3       11.66       22.79      9.98 o 
 -14   7   3        1.55       -7.94      7.94 o 
 -13   7   3      120.61      151.29     14.44 o 
 -12   7   3        7.05        5.42      5.53 o 
 -11   7   3       33.76       15.63      4.15 o 
 -10   7   3      230.29      241.00     10.35 o 
  -9   7   3      179.78      168.79      8.90 o 
  -8   7   3      201.92      217.87      8.10 o 
  -7   7   3       89.34       79.04      7.45 o 
  -6   7   3      522.29      522.36     15.18 o 
  -5   7   3      161.99      170.24     10.31 o 
  -4   7   3      102.04       93.44      8.43 o 
  -3   7   3      669.50      687.92     23.51 o 
  -2   7   3      501.40      506.28     12.25 o 
  -1   7   3       48.96       43.05      4.62 o 
   0   7   3     1163.24     1164.74     24.29 o 
   1   7   3      670.13      672.86     14.17 o 
   2   7   3       14.41       12.78      2.89 o 
   3   7   3       52.19       50.02      5.11 o 
   4   7   3      209.62      219.65     13.78 o 
   5   7   3      222.14      198.50      8.62 o 
   6   7   3        4.28        5.43      2.17 o 
   7   7   3       28.98       26.05      4.34 o 
   8   7   3      142.44      123.21     15.27 o 
   9   7   3        2.40        3.55      6.78 o 
  10   7   3       81.89       92.30     14.31 o 
  11   7   3       18.66       20.51     12.19 o 
 -12   8   3       43.07       35.77     18.10 o 
 -11   8   3       55.58       46.23     17.14 o 
 -10   8   3        1.01       20.72     13.15 o 
  -9   8   3        3.15       -1.01      3.97 o 
  -8   8   3       26.38       17.62      5.08 o 
  -7   8   3        0.09       -0.10      3.73 o 
  -6   8   3       21.58        7.79      6.99 o 
  -5   8   3      146.58      150.21     11.57 o 
  -4   8   3       32.35       36.93      6.62 o 
  -3   8   3        0.21        0.84      2.57 o 
  -2   8   3      156.82      155.39      7.72 o 
  -1   8   3       48.22       46.75      5.02 o 
   0   8   3       42.36       33.17      5.56 o 
   1   8   3       26.65       22.23      6.48 o 
   2   8   3      190.73      176.51     14.63 o 
   3   8   3       51.93       51.96      5.50 o 
   4   8   3        1.95       -0.26      2.20 o 
   5   8   3      162.06      145.96     10.56 o 
   6   8   3        0.71       -0.18      1.83 o 
   7   8   3        2.70        6.60      7.60 o 
   8   8   3        0.01      -10.44     17.08 o 
   9   8   3        2.90        8.75     12.93 o 
  10   8   3        0.90        8.92      9.79 o 
 -11   9   3       47.31       56.50     22.64 o 
 -10   9   3       78.83       77.43     22.75 o 
  -9   9   3        5.46        6.25     15.02 o 
  -8   9   3        3.88        4.72      5.35 o 
  -7   9   3        5.81        5.38      4.08 o 
  -6   9   3       24.90       29.95     10.13 o 
  -5   9   3      100.24      110.48     13.28 o 
  -4   9   3       41.59       31.25      5.35 o 
  -3   9   3       59.75       74.91      9.05 o 
  -2   9   3        0.06       -1.60      3.30 o 
  -1   9   3       59.67       72.11     10.00 o 
   0   9   3        2.23        1.92      2.46 o 
   1   9   3        0.92        4.33      4.61 o 
   2   9   3      121.18      127.48      8.25 o 
   3   9   3       48.96       54.59      5.86 o 
   4   9   3        1.79        1.78      2.35 o 
   5   9   3        3.00        3.42      2.33 o 
   6   9   3       21.02        8.03      7.51 o 
   7   9   3        1.84       10.28     11.15 o 
   8   9   3        0.21        3.57     10.20 o 
   9   9   3        0.43        5.52     15.09 o 
  -9  10   3        5.07        4.04     16.38 o 
  -8  10   3       17.73       11.21      8.25 o 
  -7  10   3       24.24       43.57     15.62 o 
  -6  10   3        3.89        4.55      4.86 o 
  -5  10   3        2.49        4.69      5.27 o 
  -4  10   3       19.92       21.75     10.09 o 
  -3  10   3        2.10        3.17      6.92 o 
  -2  10   3        0.34       -3.50      3.50 o 
  -1  10   3       52.73       49.79      8.46 o 
   0  10   3       23.60       28.58      6.60 o 
   1  10   3        0.02        1.88      3.28 o 
   2  10   3        2.47        1.89      2.74 o 
   3  10   3        8.81        9.89      3.24 o 
   4  10   3        6.43        8.56      3.85 o 
   5  10   3        6.52        6.97      4.36 o 
   6  10   3        0.35        9.63      7.00 o 
  -5  11   3        2.67        1.97      8.03 o 
  -4  11   3       15.46        7.57      8.13 o 
  -3  11   3       22.59       30.97      8.02 o 
  -2  11   3       41.62       32.22      6.88 o 
  -1  11   3        0.49        3.95      9.99 o 
   0  11   3       17.82       14.73      5.73 o 
   1  11   3       36.48       28.83      7.14 o 
   2  11   3        3.06        9.91     11.41 o 
   3  11   3       37.96       36.06     10.34 o 
 -17   0   4       54.70       53.81      9.90 o 
 -16   0   4       69.07       60.53      9.53 o 
 -15   0   4       16.33        7.75      5.46 o 
 -14   0   4      314.77      348.72     16.82 o 
 -13   0   4      287.07      283.21     13.82 o 
 -12   0   4      122.91      120.79     10.52 o 
 -11   0   4     2073.28     2050.47     37.95 o 
 -10   0   4      469.81      454.64     15.14 o 
  -9   0   4      257.38      282.71     16.07 o 
  -8   0   4     1051.70     1093.85     36.50 o 
  -7   0   4     6453.44     6675.82     88.05 o 
  -6   0   4      575.58      685.37     12.91 o 
  -5   0   4        6.26       12.10      4.93 o 
  -4   0   4     7325.89     7081.25     64.87 o 
  -3   0   4      501.51      407.18      6.55 o 
  -2   0   4      766.75      803.63     12.49 o 
  -1   0   4    21773.30    20171.90    258.38 o 
   0   0   4    73537.88    61786.52   2142.35 o 
   1   0   4     3163.52     3356.78     46.41 o 
   2   0   4      575.28      581.99     12.55 o 
   3   0   4     3236.56     3162.05     56.87 o 
   4   0   4      712.73      694.17     13.87 o 
   5   0   4        0.21        3.45      3.06 o 
   6   0   4     1538.53     1532.09     25.35 o 
   7   0   4     1346.86     1362.28     24.61 o 
   8   0   4      108.02       93.65      7.44 o 
   9   0   4        0.69        4.00      5.33 o 
  10   0   4       41.27       40.87      5.72 o 
  11   0   4        0.08        0.64      4.80 o 
  12   0   4       18.53       18.36      5.05 o 
  13   0   4       12.12        6.92      7.14 o 
  14   0   4        4.42       -0.04      9.74 o 
 -17   1   4        0.02       -1.30      3.98 o 
 -16   1   4       12.93       15.11      4.45 o 
 -15   1   4        4.05        0.43      3.21 o 
 -14   1   4       11.80       15.41      3.85 o 
 -13   1   4       21.62       11.33      3.35 o 
 -12   1   4       38.65       36.06      4.86 o 
 -11   1   4      319.57      336.21     11.05 o 
 -10   1   4      116.96      120.72      6.63 o 
  -9   1   4        0.38        2.01      1.38 o 
  -8   1   4      100.67       91.71      3.68 o 
  -7   1   4      103.79      111.93      2.94 o 
  -6   1   4       73.51       68.58      2.99 o 
  -5   1   4     2665.87     2799.96     22.51 o 
  -4   1   4     1121.11     1071.68     25.55 o 
  -3   1   4     3336.99     3228.40     64.19 o 
  -2   1   4      786.43      780.56      8.14 o 
  -1   1   4     2191.67     2170.36     17.53 o 
   0   1   4       64.41       66.80      2.86 o 
   1   1   4       47.60       47.90      2.29 o 
   2   1   4      854.53      879.32     11.59 o 
   3   1   4        9.52        7.63      1.29 o 
   4   1   4      492.17      452.83      7.51 o 
   5   1   4      896.01      908.08     12.64 o 
   6   1   4       17.13       10.07      2.43 o 
   7   1   4       60.83       62.56      4.53 o 
   8   1   4        3.01        2.43      2.45 o 
   9   1   4        1.23        0.78      1.80 o 
  10   1   4        5.98        6.83      3.30 o 
  11   1   4        0.75        2.14      3.09 o 
  12   1   4        0.10        2.50      2.97 o 
  13   1   4       27.23       24.74      5.33 o 
  14   1   4        0.04       -6.44      6.44 o 
 -17   2   4        0.95       -0.18      3.46 o 
 -16   2   4       52.82       40.25      6.20 o 
 -15   2   4        4.54        6.03      3.58 o 
 -14   2   4      152.96      164.06      9.54 o 
 -13   2   4       96.02       87.29      6.75 o 
 -12   2   4      183.39      192.25      8.16 o 
 -11   2   4      692.63      684.82     11.13 o 
 -10   2   4      443.65      419.26      8.49 o 
  -9   2   4      196.49      191.81      7.30 o 
  -8   2   4      116.57      105.98      4.39 o 
  -7   2   4       68.07       69.88      4.70 o 
  -6   2   4      787.67      771.69     10.16 o 
  -5   2   4      709.05      654.74      9.59 o 
  -4   2   4      486.84      485.65      6.99 o 
  -3   2   4     3554.14     3585.15     28.41 o 
  -2   2   4      761.95      628.00     18.93 o 
  -1   2   4      306.08      358.75      5.30 o 
   0   2   4        0.14        1.32      0.90 o 
   1   2   4     1573.44     1431.15     18.19 o 
   2   2   4      249.60      281.05      5.08 o 
   3   2   4       40.12       37.76      2.39 o 
   4   2   4      636.44      598.72      9.56 o 
   5   2   4      401.68      401.40      9.21 o 
   6   2   4       75.47       78.40      4.34 o 
   7   2   4      189.12      184.07      6.47 o 
   8   2   4      173.14      166.91      6.87 o 
   9   2   4       29.61       29.81      4.00 o 
  10   2   4        7.34        7.83      3.77 o 
  11   2   4       28.71       29.86      5.05 o 
  12   2   4       33.10       33.55      5.07 o 
  13   2   4       35.77       36.49      6.24 o 
  14   2   4       15.90       27.45      9.90 o 
 -17   3   4        4.41       15.14      4.97 o 
 -16   3   4        0.14        1.65      4.06 o 
 -15   3   4        2.01        2.90      3.48 o 
 -14   3   4       18.62       15.88      3.78 o 
 -13   3   4        0.06        0.23      2.05 o 
 -12   3   4       57.68       50.67      3.46 o 
 -11   3   4      453.04      442.18     11.21 o 
 -10   3   4      103.70      107.68      7.01 o 
  -9   3   4       10.23       16.48      3.92 o 
  -8   3   4       59.74       65.44      4.76 o 
  -7   3   4      211.74      196.25      6.38 o 
  -6   3   4      245.67      255.00      5.78 o 
  -5   3   4      560.82      583.38      8.56 o 
  -4   3   4      423.45      463.04      7.98 o 
  -3   3   4      200.78      195.26     10.33 o 
  -2   3   4      652.89      673.20      9.37 o 
  -1   3   4      148.00      148.91      4.26 o 
   0   3   4       23.11       27.21      2.57 o 
   1   3   4       45.20       46.78      2.80 o 
   2   3   4       16.67       21.35      2.07 o 
   3   3   4        4.35        4.97      3.01 o 
   4   3   4       46.93       34.66      3.72 o 
   5   3   4      177.03      186.92     12.72 o 
   6   3   4       59.31       64.80      4.02 o 
   7   3   4       20.50       26.11      2.90 o 
   8   3   4       51.32       47.34      4.64 o 
   9   3   4        2.99        6.33      2.66 o 
  10   3   4        0.03        3.92      2.43 o 
  11   3   4        1.21        1.08      2.77 o 
  12   3   4       17.68       13.31      4.04 o 
  13   3   4        2.30        1.97      3.19 o 
  14   3   4        4.61       19.29      8.31 o 
 -16   4   4        4.62       -0.62      5.38 o 
 -15   4   4      100.68      110.23      7.27 o 
 -14   4   4       48.16       50.58      7.29 o 
 -13   4   4        2.91        2.98      2.42 o 
 -12   4   4       16.26       20.11      3.99 o 
 -11   4   4      669.90      688.65     15.22 o 
 -10   4   4       19.61       20.82      3.36 o 
  -9   4   4       40.17       39.78      4.25 o 
  -8   4   4     1950.65     1848.70     18.99 o 
  -7   4   4      384.92      375.42      7.77 o 
  -6   4   4       86.14       83.46      3.85 o 
  -5   4   4        0.14        1.65      1.27 o 
  -4   4   4     1658.68     1738.56     17.84 o 
  -3   4   4      604.38      671.16     10.22 o 
  -2   4   4      138.06      163.62      4.98 o 
  -1   4   4     1243.61     1265.45     16.87 o 
   0   4   4       26.90       23.57      2.20 o 
   1   4   4       72.77       93.35      5.27 o 
   2   4   4      100.32       92.02      4.27 o 
   3   4   4      318.74      300.21      7.16 o 
   4   4   4       41.94       48.60      3.39 o 
   5   4   4      352.41      351.86     12.62 o 
   6   4   4      261.47      282.02     12.18 o 
   7   4   4      721.93      728.36     16.75 o 
   8   4   4       22.87       19.41      2.99 o 
   9   4   4      317.81      327.95     10.07 o 
  10   4   4      233.68      245.08      9.56 o 
  11   4   4        0.48       -1.82      3.05 o 
  12   4   4       39.17       39.88      6.87 o 
  13   4   4       92.59      120.95     17.24 o 
 -15   5   4        4.41        7.64      5.40 o 
 -14   5   4        0.77       -1.75      4.99 o 
 -13   5   4       27.96       31.03      6.39 o 
 -12   5   4       26.94       32.04      5.84 o 
 -11   5   4        2.72        4.85      3.86 o 
 -10   5   4        2.21       -1.12      3.15 o 
  -9   5   4       33.48       22.03      5.22 o 
  -8   5   4      125.89      130.22      5.79 o 
  -7   5   4       21.93       19.23      3.11 o 
  -6   5   4       32.80       27.74      2.93 o 
  -5   5   4        8.34        4.18      1.77 o 
  -4   5   4       24.40       16.92      2.49 o 
  -3   5   4        1.89        1.11      1.47 o 
  -2   5   4        1.29        1.27      1.48 o 
  -1   5   4       70.37       76.82      4.01 o 
   0   5   4      212.20      208.94      6.03 o 
   1   5   4        4.32        1.71      1.90 o 
   2   5   4       13.23       11.48      2.24 o 
   3   5   4        0.29        7.28      2.99 o 
   4   5   4       12.22       16.19      5.49 o 
   5   5   4        0.52        5.44      4.40 o 
   6   5   4      198.64      198.51     15.17 o 
   7   5   4        0.77        1.01      6.31 o 
   8   5   4        3.19        5.38      2.34 o 
   9   5   4        1.91       -0.69      4.74 o 
  10   5   4       12.50       15.72      3.77 o 
  11   5   4        0.99        3.98      3.70 o 
  12   5   4       14.84       14.69      4.43 o 
  13   5   4       31.81       22.38     15.14 o 
 -15   6   4        3.38        4.32      7.33 o 
 -14   6   4        0.10       -3.86      4.45 o 
 -13   6   4       76.52       90.64      9.97 o 
 -12   6   4       12.01        8.53      4.33 o 
 -11   6   4      125.44      131.81      9.29 o 
 -10   6   4       74.80       77.26      9.76 o 
  -9   6   4      191.58      207.48      9.09 o 
  -8   6   4      248.13      219.40      8.04 o 
  -7   6   4       95.86       90.03      5.82 o 
  -6   6   4      110.06      124.58      7.40 o 
  -5   6   4        0.42        0.36      1.84 o 
  -4   6   4      393.36      391.84     10.10 o 
  -3   6   4      268.87      294.22      8.94 o 
  -2   6   4        7.82        5.09      3.01 o 
  -1   6   4     1266.81     1322.70     34.54 o 
   0   6   4      899.07      873.63     13.67 o 
   1   6   4       12.21       16.39      2.49 o 
   2   6   4        0.75        3.08      1.43 o 
   3   6   4      166.89      151.70      6.70 o 
   4   6   4        0.83       -3.03      3.03 o 
   5   6   4      284.12      281.89     16.80 o 
   6   6   4      277.25      267.74     12.91 o 
   7   6   4      224.90      212.91     17.09 o 
   8   6   4      305.45      323.00     20.28 o 
   9   6   4        0.28        7.67      6.53 o 
  10   6   4       96.25      109.22      6.80 o 
  11   6   4       11.61       14.44      4.29 o 
  12   6   4       68.18       78.02      9.36 o 
 -14   7   4       34.15       34.44      8.95 o 
 -13   7   4        1.92        0.93      4.24 o 
 -12   7   4       36.44       35.60      4.78 o 
 -11   7   4       25.20       17.39      7.79 o 
 -10   7   4        4.02        1.54      2.94 o 
  -9   7   4       48.94       44.55      5.42 o 
  -8   7   4        0.30        0.09      2.52 o 
  -7   7   4      186.33      208.80     10.65 o 
  -6   7   4        7.07        8.72      3.62 o 
  -5   7   4      133.51      133.04     10.20 o 
  -4   7   4        9.56        4.54      3.00 o 
  -3   7   4      114.73      106.84      8.60 o 
  -2   7   4      414.33      442.16     16.19 o 
  -1   7   4       52.35       52.42      5.80 o 
   0   7   4      219.43      219.12      9.26 o 
   1   7   4       50.94       49.56      5.48 o 
   2   7   4      545.05      548.48     14.83 o 
   3   7   4        8.65        4.89      4.29 o 
   4   7   4      164.96      176.46      8.20 o 
   5   7   4       14.92        9.81      3.00 o 
   6   7   4       16.48       10.40      2.73 o 
   7   7   4       13.90        4.92      5.74 o 
   8   7   4        2.87        9.82      4.06 o 
   9   7   4       29.80       32.56     23.15 o 
  10   7   4        2.03        8.60      7.88 o 
  11   7   4       16.90       30.70     10.11 o 
 -12   8   4        1.25        5.71     13.61 o 
 -11   8   4       28.43       20.50      7.27 o 
 -10   8   4       30.31       21.80      5.95 o 
  -9   8   4        4.64        1.58      5.44 o 
  -8   8   4       20.15       19.36      5.01 o 
  -7   8   4        2.44        2.35      3.78 o 
  -6   8   4       92.87      116.89     10.62 o 
  -5   8   4       19.02       11.16      7.83 o 
  -4   8   4       60.25       66.23      7.70 o 
  -3   8   4        0.07        0.86      2.57 o 
  -2   8   4       13.57        9.95      3.82 o 
  -1   8   4        7.65        3.47      3.29 o 
   0   8   4       10.70        7.41      3.41 o 
   1   8   4       90.09       84.34     10.10 o 
   2   8   4       10.65        9.32      2.99 o 
   3   8   4      120.62      125.19      7.73 o 
   4   8   4        0.15        1.49      4.58 o 
   5   8   4       36.68       24.35      4.51 o 
   6   8   4       21.33       13.87      3.75 o 
   7   8   4        3.47        4.84      3.12 o 
   8   8   4       49.16       46.60     16.36 o 
   9   8   4        0.82       24.67     12.71 o 
  10   8   4       44.90       49.60     19.36 o 
 -11   9   4        0.28      -10.44     10.44 o 
 -10   9   4       17.76        8.99     13.78 o 
  -9   9   4        6.24       -6.28      6.28 o 
  -8   9   4        8.88        5.77      3.22 o 
  -7   9   4       16.41       13.19      5.91 o 
  -6   9   4       19.49       24.15      5.28 o 
  -5   9   4        7.33        9.81      7.73 o 
  -4   9   4        8.10        4.21      4.70 o 
  -3   9   4       10.01        9.63      5.19 o 
  -2   9   4        0.92        0.75      3.93 o 
  -1   9   4        3.80       -0.23      3.25 o 
   0   9   4       14.32       16.98      6.88 o 
   1   9   4        1.93        9.90      7.54 o 
   2   9   4       27.91       28.39      5.35 o 
   3   9   4       29.88       28.68      5.63 o 
   4   9   4       25.25       30.42      5.68 o 
   5   9   4        2.03        0.24      2.88 o 
   6   9   4        0.03       10.00      8.77 o 
   7   9   4        0.01        1.05     13.83 o 
   8   9   4        1.41       -1.21     14.13 o 
  -9  10   4       65.30       55.83     15.52 o 
  -8  10   4      129.98      170.63     17.98 o 
  -7  10   4       49.07       67.21     11.01 o 
  -6  10   4       34.19       29.02      5.89 o 
  -5  10   4        2.01       -4.35      4.46 o 
  -4  10   4       58.99       69.13     10.83 o 
  -3  10   4        6.40        9.09      4.83 o 
  -2  10   4        6.13       -2.92      5.90 o 
  -1  10   4       23.16       26.52      7.10 o 
   0  10   4       58.40       70.93     13.67 o 
   1  10   4       12.27       16.79     10.28 o 
   2  10   4       11.18        8.66      4.24 o 
   3  10   4      111.95      122.70     14.01 o 
   4  10   4        0.06       -0.03      5.40 o 
   5  10   4       10.42       16.10      5.81 o 
   6  10   4        4.08       -0.27     11.06 o 
  -5  11   4        0.06        3.40      7.01 o 
  -4  11   4        7.06        7.03     10.49 o 
  -3  11   4       12.17        6.77      9.04 o 
  -2  11   4        2.86       -4.54      4.54 o 
  -1  11   4        0.01       25.83     11.49 o 
   0  11   4        9.03        6.25      5.12 o 
   1  11   4        0.69        5.66      8.08 o 
   2  11   4        5.16        0.35      3.54 o 
 -17   1   5       51.62       36.28      6.28 o 
 -16   1   5      131.30      134.60      9.27 o 
 -15   1   5       19.75       15.36      4.24 o 
 -14   1   5      848.17      873.48     18.43 o 
 -13   1   5      416.42      419.98     12.06 o 
 -12   1   5       10.86        4.70      2.70 o 
 -11   1   5      748.05      726.44     14.53 o 
 -10   1   5       45.30       39.02      4.60 o 
  -9   1   5     1132.14     1125.60     16.95 o 
  -8   1   5       11.51        8.33      1.78 o 
  -7   1   5      683.02      637.51      7.90 o 
  -6   1   5     2849.01     2911.95     33.19 o 
  -5   1   5      158.95      182.08      4.24 o 
  -4   1   5        8.81       15.42      1.50 o 
  -3   1   5      807.63      809.12      9.63 o 
  -2   1   5     5619.99     5455.00     40.22 o 
  -1   1   5     1281.55     1402.62     13.01 o 
   0   1   5      486.08      426.61      7.03 o 
   1   1   5       99.53       77.65      2.76 o 
   2   1   5     1897.68     1895.55     18.60 o 
   3   1   5     1748.49     1634.22     17.29 o 
   4   1   5      138.60      158.46      4.65 o 
   5   1   5     1397.63     1436.94     17.11 o 
   6   1   5       82.26       94.60      4.73 o 
   7   1   5      230.88      231.20      7.43 o 
   8   1   5        0.11        0.73      1.96 o 
   9   1   5      179.24      165.63      8.80 o 
  10   1   5      152.75      158.72      8.78 o 
  11   1   5        4.96       -2.72      3.11 o 
  12   1   5       78.75       82.00      7.76 o 
  13   1   5        2.15        2.11      3.80 o 
  14   1   5       26.19       37.02     16.97 o 
 -17   2   5       17.25       15.40      4.59 o 
 -16   2   5       28.72       21.55      5.15 o 
 -15   2   5        0.01        0.99      3.10 o 
 -14   2   5        1.43        0.55      2.41 o 
 -13   2   5        8.10        1.65      2.30 o 
 -12   2   5        0.02        2.70      2.41 o 
 -11   2   5       48.58       41.12      4.50 o 
 -10   2   5      192.24      194.57     12.02 o 
  -9   2   5       11.46        9.90      2.33 o 
  -8   2   5      242.21      248.35      8.51 o 
  -7   2   5       12.38       13.50      1.85 o 
  -6   2   5      789.32      862.81     12.13 o 
  -5   2   5      455.55      503.16      7.65 o 
  -4   2   5      439.13      425.04      7.23 o 
  -3   2   5     1259.35     1298.38     12.43 o 
  -2   2   5      342.05      368.56      6.05 o 
  -1   2   5       49.92       51.38      2.80 o 
   0   2   5      395.05      433.70      8.81 o 
   1   2   5        3.61        1.51      1.20 o 
   2   2   5      594.41      613.11     11.29 o 
   3   2   5      661.53      705.03     10.54 o 
   4   2   5       30.84       27.11      2.77 o 
   5   2   5      163.14      153.48      5.40 o 
   6   2   5        0.33       -2.40      2.40 o 
   7   2   5       27.42       34.87      5.87 o 
   8   2   5      238.96      236.19      9.08 o 
   9   2   5       22.13       26.92      4.40 o 
  10   2   5       85.37       85.19     13.37 o 
  11   2   5       18.15        9.35      4.16 o 
  12   2   5       16.88       17.40      4.93 o 
  13   2   5        0.07       -0.26      4.24 o 
  14   2   5        0.75       -6.45      6.45 o 
 -17   3   5        0.03        0.40      4.42 o 
 -16   3   5      142.09      175.41     10.87 o 
 -15   3   5       26.07       19.19      4.50 o 
 -14   3   5       19.19       12.44      3.51 o 
 -13   3   5      140.53      149.85      8.51 o 
 -12   3   5        0.20        0.22      1.56 o 
 -11   3   5      342.61      352.97     10.74 o 
 -10   3   5      114.28      119.23      6.89 o 
  -9   3   5      699.82      703.18     13.15 o 
  -8   3   5      148.44      142.70      4.99 o 
  -7   3   5      130.54      141.86      4.86 o 
  -6   3   5      453.56      451.72      7.86 o 
  -5   3   5      289.96      369.76      6.76 o 
  -4   3   5     1108.10     1141.69     13.09 o 
  -3   3   5      138.25      163.10      5.84 o 
  -2   3   5      114.39       94.48      3.28 o 
  -1   3   5      101.30      100.29      3.58 o 
   0   3   5       54.42       39.76      5.98 o 
   1   3   5      860.25      874.16     14.03 o 
   2   3   5      728.54      796.93     13.37 o 
   3   3   5      442.24      493.17      6.86 o 
   4   3   5       32.26       40.79      3.45 o 
   5   3   5     1054.45     1074.82     17.72 o 
   6   3   5      125.96      139.69      6.46 o 
   7   3   5        0.10        1.83      2.13 o 
   8   3   5      438.82      483.11     13.20 o 
   9   3   5      464.69      469.96     13.34 o 
  10   3   5       24.21       25.92      4.36 o 
  11   3   5       32.90       30.09      6.79 o 
  12   3   5      127.77      142.08     10.25 o 
  13   3   5       79.16       84.27     12.36 o 
 -16   4   5       27.15       30.75      6.97 o 
 -15   4   5        0.52       -0.87      3.46 o 
 -14   4   5       66.28       77.28      6.68 o 
 -13   4   5       12.14       12.12      2.93 o 
 -12   4   5        1.66       -1.92      2.66 o 
 -11   4   5       60.93       60.79      5.48 o 
 -10   4   5        1.24        1.69      2.18 o 
  -9   4   5      142.21      142.99      8.26 o 
  -8   4   5       14.45       13.66      2.44 o 
  -7   4   5      454.10      463.37      8.81 o 
  -6   4   5      131.78      149.96      4.63 o 
  -5   4   5       41.68       41.54      3.55 o 
  -4   4   5        0.98        4.22      1.32 o 
  -3   4   5       51.30       48.42      3.54 o 
  -2   4   5      491.52      513.99      9.42 o 
  -1   4   5      134.46      141.23      4.79 o 
   0   4   5       36.90       43.50      4.53 o 
   1   4   5      641.11      687.65     15.89 o 
   2   4   5       38.52       51.70      5.50 o 
   3   4   5        0.08        3.77      2.89 o 
   4   4   5        7.69        3.20      3.45 o 
   5   4   5       59.86       74.75      8.67 o 
   6   4   5        0.97        2.06      2.13 o 
   7   4   5      236.00      211.23      9.70 o 
   8   4   5       79.36       88.23      8.57 o 
   9   4   5       26.39       39.95      6.18 o 
  10   4   5       35.44       35.19      5.17 o 
  11   4   5        2.84        4.42      3.57 o 
  12   4   5       16.84       21.90      6.67 o 
  13   4   5        0.86        4.41      8.47 o 
 -16   5   5       20.03       15.23      6.10 o 
 -15   5   5        1.83       -2.38      5.53 o 
 -14   5   5       14.33        8.39      4.80 o 
 -13   5   5        4.59        4.62      3.70 o 
 -12   5   5       44.84       42.65      6.44 o 
 -11   5   5      165.44      172.19     13.67 o 
 -10   5   5       30.11       27.85      5.38 o 
  -9   5   5       51.13       48.46      5.24 o 
  -8   5   5       21.19       17.28      2.61 o 
  -7   5   5      558.06      548.43      9.54 o 
  -6   5   5       70.98       70.52      3.92 o 
  -5   5   5      162.26      176.68      6.07 o 
  -4   5   5      964.59      971.85     14.20 o 
  -3   5   5        8.43        4.58      1.77 o 
  -2   5   5      308.33      289.66      7.89 o 
  -1   5   5       16.17       16.24      2.30 o 
   0   5   5      494.08      481.10      9.09 o 
   1   5   5       43.48       45.51      3.92 o 
   2   5   5        0.75       -2.15      4.34 o 
   3   5   5      269.42      258.57     10.23 o 
   4   5   5      266.24      258.96     17.93 o 
   5   5   5      677.48      688.11     25.65 o 
   6   5   5       62.21       55.72      9.21 o 
   7   5   5       84.73      103.93      8.39 o 
   8   5   5       80.48       90.70      7.11 o 
   9   5   5        9.06       15.69      3.62 o 
  10   5   5      111.12      129.10      8.54 o 
  11   5   5        1.10       -3.64      3.64 o 
  12   5   5       86.43      109.93     17.24 o 
 -15   6   5       12.41        6.27      6.04 o 
 -14   6   5       24.25       22.41      6.39 o 
 -13   6   5       14.05       14.58      4.55 o 
 -12   6   5        4.40        9.69      3.93 o 
 -11   6   5        5.94        7.87      3.80 o 
 -10   6   5        6.09        9.45      3.68 o 
  -9   6   5       55.94       54.44      5.68 o 
  -8   6   5       29.08       32.76      3.61 o 
  -7   6   5      127.47      123.31      6.60 o 
  -6   6   5        0.56       -0.34      1.91 o 
  -5   6   5       89.53       85.01      5.97 o 
  -4   6   5      185.84      183.70      7.05 o 
  -3   6   5        0.06        3.23      1.84 o 
  -2   6   5       36.13       37.66      5.10 o 
  -1   6   5       11.00       19.81      3.57 o 
   0   6   5      263.12      253.07     10.49 o 
   1   6   5      171.08      169.47      8.14 o 
   2   6   5      135.62      136.98      7.32 o 
   3   6   5        2.40        3.22      2.90 o 
   4   6   5        2.07        2.42      2.12 o 
   5   6   5       33.04       36.73      8.78 o 
   6   6   5       39.76       31.96      8.30 o 
   7   6   5        3.98        5.54      3.59 o 
   8   6   5       47.33       49.47      5.07 o 
   9   6   5        0.94        2.88      3.03 o 
  10   6   5        1.25        7.53      5.89 o 
  11   6   5        2.17        3.51      3.60 o 
 -14   7   5       71.46       81.59      8.57 o 
 -13   7   5        0.24        3.44      3.80 o 
 -12   7   5        0.48        5.14      2.92 o 
 -11   7   5        4.81        8.71      3.50 o 
 -10   7   5       22.98       31.16      4.97 o 
  -9   7   5       44.54       43.84      5.68 o 
  -8   7   5       60.43       45.91      5.27 o 
  -7   7   5        1.45        0.64      2.91 o 
  -6   7   5      433.85      421.00     13.74 o 
  -5   7   5      320.05      304.13     12.83 o 
  -4   7   5        9.35        3.88      3.36 o 
  -3   7   5       18.21       16.73      3.84 o 
  -2   7   5      342.85      347.46     15.06 o 
  -1   7   5      176.05      179.56     10.57 o 
   0   7   5       94.33       95.76      9.60 o 
   1   7   5      798.48      805.83     27.46 o 
   2   7   5      548.81      538.76     38.23 o 
   3   7   5       69.11       96.52     24.25 o 
   4   7   5        2.77       -1.00      3.66 o 
   5   7   5      134.88      108.38     12.71 o 
   6   7   5       55.24       57.09      5.82 o 
   7   7   5       11.31       16.26      3.61 o 
   8   7   5      100.60       95.14      4.52 o 
   9   7   5       28.97       28.42      3.14 o 
  10   7   5       39.52       38.51      6.64 o 
 -12   8   5        0.73        2.84      5.44 o 
 -11   8   5        2.73        3.31      6.61 o 
 -10   8   5        0.21       -7.15      7.15 o 
  -9   8   5        5.27       -1.22      4.85 o 
  -8   8   5        3.05       -1.95      2.97 o 
  -7   8   5        0.69        2.02      3.48 o 
  -6   8   5       30.54       17.36      7.97 o 
  -5   8   5       22.72       21.94      4.41 o 
  -4   8   5        1.67        1.03      2.94 o 
  -3   8   5        2.36       -0.83      4.67 o 
  -2   8   5        1.55        2.07      3.47 o 
  -1   8   5      141.34      123.54     10.34 o 
   0   8   5        0.40        3.31      3.14 o 
   1   8   5       57.25       50.07      7.09 o 
   2   8   5       36.57       33.61      5.92 o 
   3   8   5        6.73        7.03      3.22 o 
   4   8   5        0.13       -3.65     10.55 o 
   5   8   5        1.29       -2.46      3.46 o 
   6   8   5        6.43       19.07      7.35 o 
   7   8   5        1.27        4.57      4.60 o 
   8   8   5        0.05       -1.84      1.84 o 
   9   8   5       35.26       54.26     16.03 o 
 -11   9   5        4.30       -1.35     14.03 o 
 -10   9   5        1.99       10.40      5.90 o 
  -9   9   5       12.02        9.70      8.09 o 
  -8   9   5       10.93       11.37      5.11 o 
  -7   9   5       53.90       55.54     12.68 o 
  -6   9   5       16.42       20.53      6.22 o 
  -5   9   5       22.87       16.39      6.09 o 
  -4   9   5       14.42       11.09      8.50 o 
  -3   9   5       95.98       83.92     24.79 o 
  -2   9   5        0.12        1.96      5.70 o 
  -1   9   5       57.66       65.16     10.93 o 
   0   9   5       95.06      100.99     10.85 o 
   1   9   5       18.19       14.59      6.46 o 
   2   9   5       48.12       35.58      7.10 o 
   3   9   5       86.97       73.70     12.77 o 
   4   9   5        0.19        0.15      6.61 o 
   5   9   5        8.18        7.94      4.22 o 
   6   9   5       19.45       20.68      4.03 o 
   7   9   5        0.46       -2.30      6.58 o 
  -8  10   5       17.38       12.07      6.73 o 
  -7  10   5        0.06       -2.84      7.44 o 
  -6  10   5        2.61        7.40      5.67 o 
  -5  10   5        0.62       -3.85      3.85 o 
  -4  10   5        0.96        3.14      4.60 o 
  -3  10   5        9.97        2.98      5.48 o 
  -2  10   5        7.97        1.09      4.24 o 
  -1  10   5        5.50        9.29      8.11 o 
   0  10   5        3.36        1.87      5.78 o 
   1  10   5       15.07       31.08      7.86 o 
   2  10   5       16.09       25.92     10.83 o 
   3  10   5        7.56        4.66      3.85 o 
   4  10   5        0.35       -1.82      6.54 o 
   5  10   5        0.59        4.60      3.63 o 
  -5  11   5       19.92       16.81      5.18 o 
  -4  11   5       15.46       25.41      8.59 o 
  -3  11   5       12.00       15.10     10.76 o 
  -2  11   5       30.63       42.55      8.57 o 
  -1  11   5        5.90       13.30      5.43 o 
   0  11   5        4.95        3.79      4.96 o 
   1  11   5       50.99       54.91      9.19 o 
 -17   0   6       52.84       36.27      7.99 o 
 -16   0   6      227.85      230.83     17.44 o 
 -15   0   6        0.42        7.67      4.66 o 
 -14   0   6       37.16       41.63      7.27 o 
 -13   0   6      290.87      252.74     15.19 o 
 -12   0   6      630.55      535.36     18.59 o 
 -11   0   6       34.72       36.65      8.60 o 
 -10   0   6      167.52      185.17     12.45 o 
  -9   0   6     1534.04     1579.71     37.81 o 
  -7   0   6      470.75      452.53     27.35 o 
  -6   0   6      595.61      586.07     20.66 o 
  -5   0   6      139.06      177.58      6.89 o 
  -4   0   6      535.48      494.18     17.36 o 
  -3   0   6     1582.77     1492.11     21.86 o 
  -2   0   6     1012.84      895.15     13.04 o 
  -1   0   6    11820.28    11955.01    110.83 o 
   0   0   6     5342.05     5517.93     74.37 o 
   1   0   6      881.35      958.68     18.64 o 
   2   0   6     1954.50     1875.63     31.32 o 
   3   0   6     1503.02     1563.54     28.64 o 
   4   0   6      290.31      246.61      8.82 o 
   5   0   6     1766.46     1783.54     29.00 o 
   6   0   6     1096.70     1143.30     36.16 o 
   7   0   6      775.66      784.11     19.00 o 
   8   0   6      172.91      185.52      9.29 o 
   9   0   6      111.29      129.96      9.05 o 
  10   0   6      254.83      261.18     20.51 o 
  11   0   6       38.99       47.25      8.38 o 
  12   0   6        3.75        5.03      4.11 o 
  13   0   6        0.28      -10.04     10.04 o 
 -17   1   6       50.16       54.26      7.06 o 
 -16   1   6        0.59        1.08      3.07 o 
 -15   1   6        0.23        4.91      3.38 o 
 -14   1   6       18.93       19.82      4.50 o 
 -13   1   6        1.49        1.21      2.90 o 
 -12   1   6        7.28        6.04      2.61 o 
 -11   1   6       13.54       10.47      2.90 o 
 -10   1   6        0.36        1.41      2.09 o 
  -9   1   6       43.30       42.53      4.11 o 
  -8   1   6        3.77        5.09      1.69 o 
  -7   1   6      438.72      395.83      6.80 o 
  -6   1   6      465.05      471.25     16.06 o 
  -5   1   6      335.74      356.50      6.76 o 
  -4   1   6      591.30      617.51      8.69 o 
  -3   1   6       54.97       57.64      3.80 o 
  -2   1   6       61.46       70.29      3.01 o 
  -1   1   6      328.76      341.02      4.94 o 
   0   1   6      225.14      234.19      7.65 o 
   1   1   6       67.22       69.10      3.64 o 
   2   1   6      137.18      124.49      4.71 o 
   3   1   6      535.71      561.22      9.01 o 
   4   1   6       93.53       99.66      4.27 o 
   5   1   6       21.54       26.43      3.01 o 
   6   1   6       78.58       74.01      5.16 o 
   7   1   6        2.13        0.56      2.00 o 
   8   1   6       39.61       39.71      3.88 o 
   9   1   6       66.84       75.64      5.96 o 
  10   1   6       33.04       28.33      5.05 o 
  11   1   6       61.49       67.16      6.94 o 
  12   1   6        1.52        5.40      6.45 o 
  13   1   6        1.66       -5.76      7.09 o 
 -17   2   6       41.65       29.03      5.87 o 
 -16   2   6      119.23      138.38      9.64 o 
 -15   2   6        1.45        3.72      3.32 o 
 -14   2   6       89.63       74.01      6.44 o 
 -13   2   6       29.93       33.27      4.56 o 
 -12   2   6        8.98        4.66      2.81 o 
 -11   2   6      191.89      192.85      8.50 o 
 -10   2   6       57.50       58.06      5.44 o 
  -9   2   6      936.35      944.27     19.80 o 
  -8   2   6       11.06       12.69      1.96 o 
  -7   2   6        0.13       -0.03      0.84 o 
  -6   2   6       21.72       27.53      1.87 o 
  -5   2   6        2.77        1.41      0.79 o 
  -4   2   6       77.74       63.72      4.21 o 
  -3   2   6       15.74       12.71      2.53 o 
  -2   2   6     1305.50     1141.53     13.49 o 
  -1   2   6      940.60      969.38     12.52 o 
   0   2   6      816.19      777.22     13.42 o 
   1   2   6      185.71      199.02      6.37 o 
   2   2   6      774.32      833.48     12.52 o 
   3   2   6     1139.58     1228.98     16.28 o 
   4   2   6        6.02        1.87      1.64 o 
   5   2   6      539.61      520.01     12.69 o 
   6   2   6       72.45       68.70      9.76 o 
   7   2   6      721.08      706.59     21.27 o 
   8   2   6        1.63       -0.96      1.70 o 
   9   2   6       35.73       30.81      6.18 o 
  10   2   6      227.88      252.89     11.34 o 
  11   2   6        4.71        2.29      4.44 o 
  12   2   6       45.21       59.35      7.27 o 
  13   2   6        0.51        2.85      5.44 o 
 -17   3   6       10.26        6.47      4.34 o 
 -16   3   6       86.65       81.79      7.56 o 
 -15   3   6        0.02       -0.83      3.22 o 
 -14   3   6        2.75        1.02      3.35 o 
 -13   3   6       12.64       13.48      3.72 o 
 -12   3   6       48.05       45.50      4.92 o 
 -11   3   6       32.91       32.50      3.97 o 
 -10   3   6       52.43       57.03      5.42 o 
  -9   3   6      144.14      148.21      7.58 o 
  -8   3   6        4.47       -0.22      1.78 o 
  -7   3   6       11.64        7.83      1.86 o 
  -6   3   6      907.69      936.68     13.32 o 
  -5   3   6       20.89       22.71      2.30 o 
  -4   3   6       17.86       20.85      2.21 o 
  -3   3   6      145.35      165.50      3.83 o 
  -2   3   6        5.49        5.59      1.97 o 
  -1   3   6       10.34       17.20      1.84 o 
   0   3   6      682.07      656.58     12.39 o 
   1   3   6        0.22       -0.46      1.32 o 
   2   3   6       26.78       28.33      4.38 o 
   3   3   6      124.76      130.15      8.50 o 
   4   3   6       10.56       11.75      2.59 o 
   5   3   6      119.64      133.24      6.63 o 
   6   3   6       14.89       13.18      3.51 o 
   7   3   6        0.50       -0.97      2.72 o 
   8   3   6        0.11        5.90      3.44 o 
   9   3   6        1.43       -2.75      3.36 o 
  10   3   6      245.12      252.50     11.19 o 
  11   3   6       14.53        5.30      5.59 o 
  12   3   6        0.16        3.06      5.86 o 
  13   3   6        5.83       13.25      6.01 o 
 -16   4   6       32.11       32.52      8.28 o 
 -15   4   6        0.55       -2.10      3.17 o 
 -14   4   6       69.91       72.97      7.16 o 
 -13   4   6        3.06        3.97      2.86 o 
 -12   4   6      123.90      129.66      9.51 o 
 -11   4   6       11.85       20.95     12.53 o 
 -10   4   6        2.68        8.08      2.67 o 
  -9   4   6      518.44      524.14     16.13 o 
  -8   4   6      207.16      207.78      7.19 o 
  -7   4   6      127.69      129.09      6.21 o 
  -6   4   6        0.80       -0.10      2.11 o 
  -5   4   6     1033.67     1036.07     14.33 o 
  -4   4   6        2.05        4.16      1.37 o 
  -3   4   6        8.63        9.59      1.81 o 
  -2   4   6     1714.79     1720.76     18.57 o 
  -1   4   6        2.04        1.01      1.32 o 
   0   4   6      133.00      137.25      5.63 o 
   1   4   6      197.33      222.43     10.60 o 
   2   4   6       30.02       33.32      3.38 o 
   3   4   6     1190.09     1200.43     19.12 o 
   4   4   6      205.21      207.67      7.40 o 
   5   4   6       37.38       35.94      3.94 o 
   6   4   6        0.18        2.68      1.68 o 
   7   4   6      108.37       95.91      6.14 o 
   8   4   6       16.90       19.16      4.40 o 
   9   4   6       51.61       51.20      5.49 o 
  10   4   6      266.19      270.79     11.61 o 
  11   4   6        0.34        8.94      3.96 o 
  12   4   6        7.58       14.73      9.93 o 
 -16   5   6       11.06        6.61      6.31 o 
 -15   5   6        2.04        6.72      5.06 o 
 -14   5   6       41.69       37.40      6.92 o 
 -13   5   6        7.43        7.38      4.21 o 
 -12   5   6       21.29       21.19      5.47 o 
 -11   5   6        1.03        1.24      3.20 o 
 -10   5   6        9.29       13.33      4.13 o 
  -9   5   6       57.62       48.97      5.03 o 
  -8   5   6        5.08        2.57      1.93 o 
  -7   5   6      141.72      141.05      5.81 o 
  -6   5   6        1.76        2.16      1.65 o 
  -5   5   6       77.36       81.19      4.48 o 
  -4   5   6       29.55       30.90      4.46 o 
  -3   5   6        4.01        3.51      2.64 o 
  -2   5   6      110.84      111.87      5.21 o 
  -1   5   6        6.25        1.80      1.66 o 
   0   5   6       61.17       59.87      4.94 o 
   1   5   6       25.13       30.33      4.57 o 
   2   5   6       10.13        5.27      2.47 o 
   3   5   6        7.91       10.47      2.37 o 
   4   5   6        7.16        2.96      2.39 o 
   5   5   6       10.24        9.15      2.88 o 
   6   5   6        0.49        4.92      2.95 o 
   7   5   6       25.96       29.95      4.53 o 
   8   5   6       40.64       45.22      6.14 o 
   9   5   6        0.59        2.48      3.88 o 
  10   5   6        7.14        7.22      6.27 o 
  11   5   6        4.17        2.38      4.64 o 
  12   5   6       17.15       -0.39      8.83 o 
 -15   6   6        6.54        6.03      6.01 o 
 -14   6   6       13.63       12.20      4.75 o 
 -13   6   6        1.28        6.16      3.99 o 
 -12   6   6      205.02      252.92     13.10 o 
 -11   6   6       22.12       18.71      4.57 o 
 -10   6   6      171.06      162.70      9.87 o 
  -9   6   6       48.81       62.56      6.23 o 
  -8   6   6       15.80       12.93      2.75 o 
  -7   6   6      404.22      426.22     10.54 o 
  -6   6   6      261.56      238.92      7.66 o 
  -5   6   6      358.06      363.69     10.42 o 
  -4   6   6      124.69      129.25      7.06 o 
  -3   6   6      366.91      365.68     17.62 o 
  -1   6   6       74.55       68.67      6.38 o 
   0   6   6      171.72      162.52     13.16 o 
   1   6   6       17.65       18.20      3.89 o 
   2   6   6      337.10      336.06     11.34 o 
   3   6   6       98.44      105.66      7.07 o 
   4   6   6        0.66        3.02      2.25 o 
   5   6   6      137.78      146.68     14.79 o 
   6   6   6       61.75       55.16      9.38 o 
   7   6   6        8.66        8.27      3.79 o 
   8   6   6        6.40        8.81      3.31 o 
   9   6   6       59.40       81.74      8.15 o 
  10   6   6       81.03       95.01      8.90 o 
  11   6   6        0.01       -0.34      8.36 o 
 -14   7   6        0.61        4.39      4.39 o 
 -13   7   6        8.23        6.07      3.88 o 
 -12   7   6        3.47        2.46      2.88 o 
 -11   7   6        3.33        3.08      2.94 o 
 -10   7   6       21.01       21.76      4.87 o 
  -9   7   6       27.62       21.81      5.39 o 
  -8   7   6       32.52       43.31      5.26 o 
  -7   7   6       20.99       18.37      3.69 o 
  -6   7   6       19.21       18.92      5.41 o 
  -5   7   6        4.25        8.10      3.95 o 
  -4   7   6      132.62      120.01      9.78 o 
  -3   7   6       12.49        8.71      3.53 o 
  -2   7   6        1.13        0.29      2.76 o 
  -1   7   6       15.93        7.37      3.45 o 
   0   7   6        0.34       -1.14      3.61 o 
   1   7   6      106.95      110.83      9.42 o 
   2   7   6        2.52        5.74      3.56 o 
   3   7   6       88.37      124.91     14.50 o 
   4   7   6       21.58       14.65      3.75 o 
   5   7   6        2.49        1.21      1.78 o 
   6   7   6        9.44        8.36      2.33 o 
   7   7   6        3.65        6.20      2.48 o 
   8   7   6       13.51        7.94      2.76 o 
   9   7   6        4.31        9.92      4.30 o 
  10   7   6        0.17        4.53      3.71 o 
 -12   8   6       23.50       40.11      8.67 o 
 -11   8   6        1.12       -2.53      8.54 o 
 -10   8   6       32.10       21.01      7.35 o 
  -9   8   6      109.67      132.52     13.31 o 
  -8   8   6        2.20       -0.47      2.66 o 
  -7   8   6       32.56       34.49      4.81 o 
  -6   8   6        2.79       -1.84      3.55 o 
  -5   8   6       36.54       33.73      6.80 o 
  -4   8   6        2.73        3.07      4.28 o 
  -3   8   6       15.63        8.61      4.94 o 
  -2   8   6       38.63       30.61      6.59 o 
  -1   8   6        6.49        4.51      3.61 o 
   0   8   6      131.79      145.99     11.05 o 
   1   8   6       10.63       10.75      5.75 o 
   2   8   6       83.23       67.63     10.20 o 
   3   8   6       44.44       42.76      6.41 o 
   4   8   6        7.77       13.41      3.54 o 
   5   8   6       18.49       31.30      5.43 o 
   6   8   6        0.45        8.16      3.74 o 
   7   8   6       53.68       57.96      5.27 o 
   8   8   6       17.78       24.62      5.55 o 
 -11   9   6        7.68        7.61      7.98 o 
 -10   9   6       17.88       15.84     11.65 o 
  -9   9   6        2.10       -6.11     14.30 o 
  -8   9   6       12.36       17.16      5.18 o 
  -7   9   6        0.04        1.75      3.85 o 
  -6   9   6       45.37       45.58     16.60 o 
  -5   9   6        0.54        0.65      3.97 o 
  -4   9   6        3.28        5.44      4.66 o 
  -3   9   6        2.97        1.51      2.91 o 
  -2   9   6        2.23        5.36      3.98 o 
  -1   9   6        0.03        2.50      4.00 o 
   0   9   6       34.86       26.72      6.09 o 
   1   9   6        1.98       -0.57      3.34 o 
   2   9   6        1.44       -2.13      9.41 o 
   3   9   6        7.74        5.00     12.43 o 
   4   9   6        0.62       -2.25      7.72 o 
   5   9   6        0.06      -11.63     15.36 o 
   6   9   6        1.79       -3.68      3.68 o 
   7   9   6        6.82        3.22      2.92 o 
  -8  10   6        1.19        2.98      5.07 o 
  -7  10   6       38.51       38.06      7.58 o 
  -6  10   6        7.86        8.00      9.83 o 
  -5  10   6       77.27      101.32     13.25 o 
  -4  10   6       22.02       17.02      8.59 o 
  -3  10   6        1.26       -2.22      4.86 o 
  -2  10   6       45.02       39.03      7.89 o 
  -1  10   6       11.73        7.83      4.76 o 
   0  10   6       80.49       91.88     10.90 o 
   1  10   6        0.07       -3.21      3.41 o 
   2  10   6       13.90       14.38      4.53 o 
   3  10   6       76.04       87.50     10.10 o 
   4  10   6       54.26       70.76     16.43 o 
  -4  11   6       12.28       15.82     16.87 o 
  -3  11   6       20.24       21.03      7.59 o 
  -2  11   6        0.49        1.02      7.33 o 
  -1  11   6        0.01        6.57      7.31 o 
 -17   1   7       69.95       73.47      7.61 o 
 -16   1   7        1.01        1.07      3.41 o 
 -15   1   7        5.84        6.22      3.65 o 
 -14   1   7        0.80        0.74      3.01 o 
 -13   1   7       45.62       41.57      5.06 o 
 -12   1   7      215.55      220.70      8.74 o 
 -11   1   7       21.95       15.43      3.54 o 
 -10   1   7      307.37      307.73      9.11 o 
  -9   1   7      172.72      174.96      7.69 o 
  -8   1   7      141.49      108.24      8.16 o 
  -7   1   7        1.34       -0.97      0.97 o 
  -6   1   7       53.57       52.49      4.10 o 
  -5   1   7      461.45      424.94     13.75 o 
  -4   1   7       44.90       53.45      3.17 o 
  -3   1   7     1672.28     1659.68     16.13 o 
  -2   1   7      190.99      231.71      9.26 o 
  -1   1   7     2007.74     2076.81     18.55 o 
   0   1   7     4026.31     4338.95     37.26 o 
   1   1   7      102.03       96.68      3.55 o 
   2   1   7      644.14      568.25      9.09 o 
   3   1   7      147.39      157.36      5.01 o 
   4   1   7     1646.95     1608.90     19.12 o 
   5   1   7      310.21      301.43      7.66 o 
   6   1   7      148.15      136.88      7.67 o 
   7   1   7     1104.34     1132.66     18.78 o 
   8   1   7      260.33      248.88      8.84 o 
   9   1   7        3.09        6.40      3.04 o 
  10   1   7        1.89       -0.12      3.47 o 
  11   1   7        7.39       13.91      4.45 o 
  12   1   7       46.80       30.89     24.94 o 
  13   1   7       17.81        1.45     10.06 o 
 -17   2   7        0.48        6.19      4.30 o 
 -16   2   7        2.56        1.87      3.64 o 
 -15   2   7        0.17        1.27      2.95 o 
 -14   2   7       41.64       35.35      5.02 o 
 -13   2   7        0.92        1.38      2.70 o 
 -12   2   7        3.02        3.41      2.62 o 
 -11   2   7       26.87       27.45      3.99 o 
 -10   2   7      235.60      239.47     14.41 o 
  -9   2   7       54.96       62.28      5.50 o 
  -8   2   7      156.17      140.62      5.18 o 
  -7   2   7       44.53       47.68      3.14 o 
  -6   2   7       51.20       55.28      3.78 o 
  -5   2   7       70.81       62.34      2.92 o 
  -4   2   7     1824.42     1883.98     18.34 o 
  -3   2   7      356.63      370.25      7.34 o 
  -2   2   7       17.88       19.73      2.60 o 
  -1   2   7        1.90        1.22      0.83 o 
   0   2   7       55.85       60.22      4.38 o 
   1   2   7      165.41      165.84      7.83 o 
   2   2   7       10.52        8.68      2.25 o 
   3   2   7       38.10       45.38      3.72 o 
   4   2   7      155.88      183.30     10.50 o 
   5   2   7       73.14       85.64      5.25 o 
   6   2   7       31.82       30.04      4.51 o 
   7   2   7      173.27      174.85      9.14 o 
   8   2   7       78.53       94.85      8.56 o 
   9   2   7        0.12       -0.04      3.25 o 
  10   2   7        5.99        6.68      3.14 o 
  11   2   7       18.34       12.07      5.29 o 
  12   2   7        3.20       23.89     11.06 o 
 -17   3   7       28.96       34.49      5.97 o 
 -16   3   7        0.71        0.23      3.79 o 
 -15   3   7        0.12       -0.64      3.09 o 
 -14   3   7       58.26       36.21      7.19 o 
 -13   3   7        0.01        3.86      2.69 o 
 -12   3   7       42.44       57.13      7.11 o 
 -11   3   7      578.74      579.68     14.98 o 
 -10   3   7     1117.43     1119.97     20.53 o 
  -9   3   7     1004.23     1016.10     19.62 o 
  -8   3   7       56.14       58.85      2.82 o 
  -7   3   7      497.39      494.59      7.73 o 
  -6   3   7       19.61       17.85      1.74 o 
  -5   3   7      122.75      113.73      3.59 o 
  -4   3   7      808.86      856.64     13.85 o 
  -3   3   7     3487.18     3672.14     30.87 o 
  -2   3   7        8.41       17.83      2.04 o 
  -1   3   7      168.16      152.94      6.13 o 
   0   3   7      620.21      642.94     13.12 o 
   1   3   7      160.78      157.30      6.40 o 
   2   3   7      217.01      209.26      9.71 o 
   3   3   7       22.66        5.67      5.12 o 
   4   3   7      109.48       92.19      5.97 o 
   5   3   7      531.99      525.69     13.28 o 
   6   3   7       67.75       57.16      6.06 o 
   7   3   7      347.17      350.89     11.67 o 
   8   3   7       14.17       13.79      4.20 o 
   9   3   7        1.50        2.02      3.49 o 
  10   3   7       60.66       47.82      9.11 o 
  11   3   7        2.25        5.19      5.19 o 
  12   3   7       18.26        2.92      6.92 o 
 -16   4   7       18.95       18.10      6.11 o 
 -15   4   7       20.04       21.43      5.49 o 
 -14   4   7        0.14       -0.50      3.69 o 
 -13   4   7        3.73        4.45      3.78 o 
 -12   4   7        7.89        2.12      3.20 o 
 -11   4   7      200.21      196.46      9.17 o 
 -10   4   7       13.59       13.28      5.70 o 
  -9   4   7      140.41      129.15      8.02 o 
  -8   4   7      256.40      269.10      7.71 o 
  -7   4   7       77.67       88.65      4.97 o 
  -6   4   7      119.17      132.13      5.10 o 
  -5   4   7       92.52      118.46      7.07 o 
  -4   4   7       93.24       97.37      4.66 o 
  -3   4   7      421.70      420.15      7.71 o 
  -2   4   7      335.78      350.79      7.03 o 
  -1   4   7      227.65      226.94      8.88 o 
   0   4   7       88.45       86.83      5.32 o 
   1   4   7      166.65      174.69      9.23 o 
   2   4   7       47.66       45.31      4.39 o 
   3   4   7       45.07       49.64      6.71 o 
   4   4   7       62.88       55.94      5.91 o 
   5   4   7       80.47       83.59      6.35 o 
   6   4   7       32.10       24.49      3.95 o 
   7   4   7       33.70       25.17      6.83 o 
   8   4   7       84.32      108.76      8.02 o 
   9   4   7       12.62       10.13      3.95 o 
  10   4   7       44.60       43.01      6.61 o 
  11   4   7        1.38       13.92      8.15 o 
  12   4   7        1.32        6.58      8.64 o 
 -16   5   7        6.76        7.39      6.35 o 
 -15   5   7       76.46       86.91     10.92 o 
 -14   5   7       41.93       56.34      7.88 o 
 -13   5   7       12.55       18.98      5.39 o 
 -12   5   7      182.28      192.55     11.92 o 
 -11   5   7        0.49       -1.73      3.50 o 
 -10   5   7        7.98        9.64      2.99 o 
  -9   5   7        0.29        1.26      2.44 o 
  -8   5   7      764.02      782.80     13.24 o 
  -7   5   7      129.90      136.79      5.94 o 
  -6   5   7      279.02      268.27     10.22 o 
  -5   5   7      677.91      685.02     11.29 o 
  -4   5   7       87.34       80.03      4.44 o 
  -3   5   7      483.45      462.49      9.05 o 
  -2   5   7      178.46      188.65      6.66 o 
  -1   5   7      569.75      561.74     10.97 o 
   0   5   7      350.30      359.24      9.97 o 
   1   5   7       13.03        7.63      2.18 o 
   2   5   7      167.52      172.85      7.20 o 
   3   5   7       33.45       29.35      5.93 o 
   4   5   7      240.12      236.63     10.03 o 
   5   5   7        3.51        2.26      2.15 o 
   6   5   7       49.82       76.41     10.19 o 
   7   5   7       58.10       61.45      6.25 o 
   8   5   7        6.87       15.02      3.99 o 
   9   5   7       74.79       78.39     10.16 o 
  10   5   7        2.52        1.85      3.90 o 
  11   5   7        6.96        9.37      9.21 o 
 -15   6   7        6.40        5.61      5.07 o 
 -14   6   7        8.96        4.50      4.36 o 
 -13   6   7        0.44        3.34      4.06 o 
 -12   6   7        8.35        7.65      3.84 o 
 -11   6   7       34.36       45.08      7.00 o 
 -10   6   7       24.30       12.83      4.70 o 
  -9   6   7        5.61        7.96      4.03 o 
  -8   6   7       57.73       64.94      5.40 o 
  -7   6   7        0.22       -1.05      2.08 o 
  -6   6   7      120.93      118.11      6.51 o 
  -5   6   7        0.02        0.46      2.14 o 
  -4   6   7        5.61        4.40      2.20 o 
  -3   6   7       66.36       63.98      6.00 o 
  -2   6   7        7.69        3.90      3.31 o 
  -1   6   7       37.11       40.38      4.34 o 
   0   6   7        2.38        1.90      1.83 o 
   1   6   7      120.27      125.92      8.10 o 
   2   6   7       14.31        8.21      2.82 o 
   3   6   7       70.39       73.78      6.73 o 
   4   6   7       30.93       35.66      6.12 o 
   5   6   7        0.40        2.45      3.07 o 
   6   6   7       39.90       38.42      5.36 o 
   7   6   7        0.13       -0.07      2.92 o 
   8   6   7        0.03        3.48      4.15 o 
   9   6   7        5.77        4.07      4.42 o 
  10   6   7       14.86        6.22      8.13 o 
 -14   7   7       19.60        9.73      5.23 o 
 -13   7   7       65.57       71.42      7.47 o 
 -12   7   7       19.61       22.04      5.81 o 
 -11   7   7       48.58       67.82      8.56 o 
 -10   7   7      133.77      162.22     11.59 o 
  -9   7   7        5.65       -1.68      5.22 o 
  -8   7   7       12.83       16.58      3.70 o 
  -7   7   7      119.96      111.72      7.68 o 
  -6   7   7      131.80      123.47      7.81 o 
  -5   7   7       96.65       92.43      8.78 o 
  -4   7   7        5.74        2.67      3.00 o 
  -3   7   7      329.01      346.71     36.49 o 
  -2   7   7      178.14      170.76     14.32 o 
  -1   7   7       40.96       36.42      6.64 o 
   0   7   7      930.29      948.06     26.76 o 
   1   7   7      159.55      149.99     26.54 o 
   2   7   7       16.30        8.03      3.20 o 
   3   7   7       10.16       15.08      3.05 o 
   4   7   7      151.88      164.01      9.41 o 
   5   7   7       16.13       13.23      2.75 o 
   6   7   7        0.04        0.40      2.22 o 
   7   7   7      143.92      160.95     10.03 o 
   8   7   7        0.04       -3.86      3.86 o 
   9   7   7        0.72       13.16     13.97 o 
 -12   8   7       18.86       27.57      7.83 o 
 -11   8   7       24.99       29.80      7.56 o 
 -10   8   7        0.26       -1.20      5.91 o 
  -9   8   7       14.89       19.55      6.38 o 
  -8   8   7       41.21       36.95      8.19 o 
  -7   8   7        0.39        8.36      3.40 o 
  -6   8   7       20.74       20.12      6.17 o 
  -5   8   7        0.13        0.42      2.67 o 
  -4   8   7        6.39        6.09      3.78 o 
  -3   8   7       15.68       11.25      4.81 o 
  -2   8   7       73.03       69.01     10.19 o 
  -1   8   7       26.13       16.76      5.58 o 
   0   8   7       17.63        8.17      4.19 o 
   1   8   7        0.09        2.06      3.47 o 
   2   8   7       26.78       25.02     12.24 o 
   3   8   7        0.95        4.69      3.31 o 
   4   8   7        2.81        8.64      3.49 o 
   5   8   7       35.95       33.14      6.87 o 
   6   8   7        3.93       -2.10      6.47 o 
   7   8   7        4.90       -3.88      3.88 o 
   8   8   7        0.45        7.25      4.67 o 
 -11   9   7        2.06        4.82      6.57 o 
 -10   9   7       42.29       37.56     10.46 o 
  -9   9   7        9.23       11.57      9.48 o 
  -8   9   7        3.41        2.74      4.58 o 
  -7   9   7       20.21       14.72      5.25 o 
  -6   9   7        0.28       -2.37      2.99 o 
  -5   9   7       48.34       49.19      6.88 o 
  -4   9   7        0.02       -2.22      5.07 o 
  -3   9   7       27.08       31.41     17.74 o 
  -2   9   7        1.84        1.28      4.01 o 
  -1   9   7       59.10       56.44     10.13 o 
   0   9   7       32.02       42.55      7.40 o 
   1   9   7       12.91        2.15      5.83 o 
   2   9   7       56.90       62.63      8.50 o 
   3   9   7        7.21        4.43      4.56 o 
   4   9   7        9.57        3.98      3.02 o 
   5   9   7       30.50       31.73     16.58 o 
   6   9   7        5.82       -0.72      3.05 o 
  -8  10   7       55.57       70.62     11.63 o 
  -7  10   7        3.12        4.01      4.72 o 
  -6  10   7        8.16        7.36      4.51 o 
  -5  10   7       13.72       20.30      5.76 o 
  -4  10   7        2.59        1.90      5.41 o 
  -3  10   7        4.90       12.39      7.37 o 
  -2  10   7       51.15       64.86     10.00 o 
  -1  10   7        6.62        8.65      4.95 o 
   0  10   7        6.23        8.14      4.91 o 
   1  10   7        2.93        3.72      4.22 o 
   2  10   7        0.88        5.26      7.92 o 
   3  10   7        1.68       -4.79      5.49 o 
 -17   0   8       16.76       18.63      7.36 o 
 -16   0   8       31.66       22.00      7.19 o 
 -15   0   8       26.80       31.19      7.15 o 
 -14   0   8        0.01        0.69      3.96 o 
 -13   0   8      246.59      238.81     13.28 o 
 -12   0   8      183.90      175.94     13.03 o 
 -11   0   8      324.77      254.46     58.61 o 
 -10   0   8      333.91      313.65     27.11 o 
  -9   0   8       19.43       23.68      6.04 o 
  -8   0   8     2143.31     2140.82     46.12 o 
  -7   0   8      594.76      626.95     21.35 o 
  -6   0   8      686.32      728.98     14.13 o 
  -5   0   8      519.29      534.41     12.02 o 
  -4   0   8     1608.93     1615.79     24.98 o 
  -3   0   8     1594.20     1604.25     21.46 o 
  -2   0   8     2233.84     2457.94     29.27 o 
  -1   0   8     6670.99     6537.65     75.87 o 
   0   0   8     5927.99     5730.37    159.78 o 
   1   0   8      916.76      970.02     20.61 o 
   2   0   8      911.34      953.59     21.19 o 
   3   0   8      469.72      463.10     21.76 o 
   4   0   8     2051.84     2021.17     32.73 o 
   5   0   8     1272.38     1211.62     24.12 o 
   6   0   8       25.69       31.27      5.54 o 
   7   0   8       82.02       72.46     19.37 o 
   8   0   8        2.86       -0.58      7.39 o 
   9   0   8        9.76        9.92      5.13 o 
  10   0   8        1.46       -4.31      4.31 o 
  11   0   8       20.37       29.21      7.51 o 
  12   0   8       19.64       23.35     14.17 o 
 -17   1   8        0.20        0.43      3.38 o 
 -16   1   8       17.92       10.89      4.37 o 
 -15   1   8        0.34        0.44      2.73 o 
 -14   1   8       11.10        5.41      3.47 o 
 -13   1   8       24.12       17.06      3.79 o 
 -12   1   8        3.16        2.32      2.33 o 
 -11   1   8       73.31       80.54      6.87 o 
 -10   1   8       60.32       59.12      5.68 o 
  -9   1   8        0.38        3.31      2.50 o 
  -8   1   8        3.35        8.71      3.31 o 
  -7   1   8      161.52      163.75      7.76 o 
  -6   1   8        7.46        9.47      2.56 o 
  -5   1   8      555.10      545.38     11.39 o 
  -4   1   8        6.90        9.61      1.96 o 
  -3   1   8      343.98      355.69      6.35 o 
  -2   1   8      728.44      753.20      9.00 o 
  -1   1   8      722.94      704.59     10.10 o 
   0   1   8      156.23      161.73      5.39 o 
   1   1   8       81.30       83.55      3.79 o 
   2   1   8        6.13        6.53      1.86 o 
   3   1   8        0.86       -0.54      1.71 o 
   4   1   8      109.96      116.94      6.36 o 
   5   1   8      243.91      251.37     13.29 o 
   6   1   8        6.59        6.70      2.65 o 
   7   1   8       30.02       27.15      3.92 o 
   8   1   8        1.87       -2.22      2.22 o 
   9   1   8        1.29        3.83      2.91 o 
  10   1   8        0.61        4.79      4.07 o 
  11   1   8        0.01        0.33      5.20 o 
  12   1   8        1.94        8.73      9.71 o 
 -17   2   8       19.33       18.06      4.62 o 
 -16   2   8        9.04        7.02      3.90 o 
 -15   2   8       61.55       59.58      6.26 o 
 -14   2   8        9.99        6.33      3.19 o 
 -13   2   8       45.40       49.20      6.31 o 
 -12   2   8       26.06       18.73      4.27 o 
 -11   2   8       32.02       26.29      4.86 o 
 -10   2   8      273.91      272.33     11.04 o 
  -9   2   8       11.52       11.48      3.39 o 
  -8   2   8      169.07      157.65      8.47 o 
  -7   2   8      178.76      169.92      9.26 o 
  -6   2   8      427.74      424.31      7.38 o 
  -5   2   8      121.99      134.42      4.50 o 
  -4   2   8        9.45        7.49      2.57 o 
  -3   2   8     2412.99     2458.37     25.42 o 
  -2   2   8       76.12       90.33      4.04 o 
  -1   2   8        6.50        8.37      1.45 o 
   0   2   8      349.58      327.56      7.74 o 
   1   2   8      282.60      266.87      7.15 o 
   2   2   8      306.78      293.38      7.79 o 
   3   2   8       11.62       11.60      2.50 o 
   4   2   8     1008.32      993.66     25.01 o 
   5   2   8      357.29      358.87      9.79 o 
   6   2   8        1.90        0.23      2.76 o 
   7   2   8        0.01        6.07      3.17 o 
   8   2   8        3.17       -1.93      3.16 o 
   9   2   8       32.76       39.63      5.92 o 
  10   2   8        3.69        0.69      3.78 o 
  11   2   8       40.08       33.96      9.57 o 
  12   2   8        7.34       -0.51      5.24 o 
 -17   3   8        3.36        1.64      4.08 o 
 -16   3   8        0.53        4.91      4.82 o 
 -15   3   8        6.24        0.54      3.53 o 
 -14   3   8        6.88        7.02      3.98 o 
 -13   3   8        1.80       -0.53      2.60 o 
 -12   3   8        4.48        5.83      2.91 o 
 -11   3   8      131.42      123.39      8.36 o 
 -10   3   8        0.24        2.80      2.96 o 
  -9   3   8        5.89        3.74      3.04 o 
  -8   3   8        0.11        1.04      2.24 o 
  -7   3   8       92.19      104.69      4.93 o 
  -6   3   8       30.10       38.15      3.09 o 
  -5   3   8       11.89       10.86      1.92 o 
  -4   3   8       37.15       43.81      3.17 o 
  -3   3   8      357.61      365.45      7.80 o 
  -2   3   8       32.85       24.90      2.56 o 
  -1   3   8      117.20      109.55      6.42 o 
   0   3   8       57.45       61.68      8.51 o 
   1   3   8      194.16      196.48      7.65 o 
   2   3   8      193.87      191.26      7.66 o 
   3   3   8      108.07      124.43     13.48 o 
   4   3   8       17.34       19.89      4.36 o 
   5   3   8      103.71      115.24      7.96 o 
   6   3   8       31.28       30.80      5.28 o 
   7   3   8        2.32        3.59      4.42 o 
   8   3   8       44.07       33.57      5.89 o 
   9   3   8        0.17       -3.24      3.79 o 
  10   3   8        1.48       12.58      5.20 o 
  11   3   8        0.01       12.97      6.64 o 
 -16   4   8       16.59       12.49      5.82 o 
 -15   4   8      188.00      221.46     13.60 o 
 -14   4   8       19.37       23.30      6.03 o 
 -13   4   8        8.55        6.69      3.46 o 
 -12   4   8       43.98       34.25      5.30 o 
 -11   4   8      172.47      156.93      9.10 o 
 -10   4   8       14.73        0.42      6.24 o 
  -9   4   8      206.43      221.96     10.13 o 
  -8   4   8     1165.44     1156.19     17.99 o 
  -7   4   8      179.48      167.40      5.79 o 
  -6   4   8      545.51      555.85     10.12 o 
  -5   4   8      782.57      806.87     12.12 o 
  -4   4   8      225.20      227.42      6.01 o 
  -3   4   8      822.70      811.79     12.12 o 
  -2   4   8      232.14      246.14      8.45 o 
  -1   4   8      645.32      647.84     14.07 o 
   0   4   8        3.96        3.33      2.70 o 
   1   4   8      128.84      143.07     11.09 o 
   2   4   8     1116.52     1071.69     20.63 o 
   3   4   8        2.21        5.75      2.44 o 
   4   4   8       98.24      100.84      9.72 o 
   5   4   8       10.93        3.31      3.20 o 
   6   4   8      140.58      144.65      8.35 o 
   7   4   8       14.06       10.46      3.85 o 
   8   4   8       17.89       19.31      3.87 o 
   9   4   8      192.25      191.74     10.88 o 
  10   4   8       23.45        7.21      7.10 o 
  11   4   8        8.29        8.31      9.46 o 
 -16   5   8        0.00        3.27      4.70 o 
 -15   5   8        1.22       -1.99      4.35 o 
 -14   5   8        0.20       -0.73      3.47 o 
 -13   5   8       27.24       26.76      6.42 o 
 -12   5   8        8.79       11.25      4.73 o 
 -11   5   8       47.63       54.80      6.40 o 
 -10   5   8        1.82       -2.87      2.87 o 
  -9   5   8       17.10       20.47      4.91 o 
  -8   5   8       54.16       50.79      4.56 o 
  -7   5   8        3.80       -1.78      1.91 o 
  -6   5   8      101.20      111.38      5.53 o 
  -5   5   8      110.54      126.41      5.74 o 
  -4   5   8        2.91        5.31      2.75 o 
  -3   5   8       33.81       28.44      3.37 o 
  -2   5   8       13.84       19.09      3.54 o 
  -1   5   8       95.92       99.60      5.27 o 
   0   5   8        0.20        0.83      2.27 o 
   1   5   8       11.13       14.40      3.23 o 
   2   5   8       56.67       52.53      9.75 o 
   3   5   8       54.13       48.14      5.20 o 
   4   5   8        5.53       13.00      5.35 o 
   5   5   8        1.53        6.12      4.23 o 
   6   5   8       78.10       96.90      7.56 o 
   7   5   8       10.94       10.87      4.40 o 
   8   5   8        0.00       -1.49      4.99 o 
   9   5   8        0.31        7.22      4.63 o 
  10   5   8        2.05        4.17      8.14 o 
 -15   6   8       18.03       17.22      5.65 o 
 -14   6   8       63.61       52.31     12.08 o 
 -13   6   8       25.94       22.26      5.27 o 
 -12   6   8        3.19        8.11      5.04 o 
 -11   6   8       12.43       10.41      4.01 o 
 -10   6   8       70.86       78.85      8.28 o 
  -9   6   8       90.76       80.53      8.11 o 
  -8   6   8      257.69      258.00      8.56 o 
  -7   6   8       77.31       76.07      5.69 o 
  -6   6   8      322.55      319.58     10.35 o 
  -5   6   8      127.92      141.48      7.46 o 
  -4   6   8      228.80      201.78      8.19 o 
  -3   6   8      499.04      506.74     20.12 o 
  -2   6   8       21.23       15.97      3.70 o 
  -1   6   8     1338.91     1352.98     22.02 o 
   0   6   8      217.64      221.26     10.45 o 
   1   6   8      101.79       94.42      7.26 o 
   2   6   8      319.57      306.07     27.84 o 
   3   6   8       28.06       23.55      4.68 o 
   4   6   8      150.28      154.08     11.86 o 
   5   6   8        9.27        4.59      4.79 o 
   6   6   8      160.80      210.27     10.75 o 
   7   6   8        0.15        3.40      4.05 o 
   8   6   8       49.70       61.59      7.49 o 
   9   6   8       15.18       15.81      9.79 o 
 -14   7   8       26.84       31.05      5.78 o 
 -13   7   8        0.68        3.13      5.62 o 
 -12   7   8       38.49       39.39      7.22 o 
 -11   7   8       53.08       60.63      8.15 o 
 -10   7   8        0.86        3.47      4.45 o 
  -9   7   8        4.94        6.30      4.27 o 
  -8   7   8      128.42      132.43      8.45 o 
  -7   7   8       36.28       35.38      8.11 o 
  -6   7   8       25.45       19.61      4.23 o 
  -5   7   8       20.17       12.75      4.36 o 
  -4   7   8        7.33        2.25      2.13 o 
  -3   7   8      130.91      132.09      9.80 o 
  -2   7   8       35.55       29.75      4.77 o 
  -1   7   8       36.65       34.30      4.75 o 
   0   7   8       40.33       43.61      5.16 o 
   1   7   8       46.36       50.23      5.49 o 
   2   7   8      158.01      157.41      7.97 o 
   3   7   8        5.92        0.32      2.54 o 
   4   7   8       81.93       83.99      6.20 o 
   5   7   8       16.31       17.94      3.25 o 
   6   7   8        2.39        6.33      6.10 o 
   7   7   8        4.33        3.73      4.46 o 
   8   7   8       19.60        4.11      7.87 o 
 -12   8   8        5.11        3.22      6.65 o 
 -11   8   8        0.06       -2.71      5.02 o 
 -10   8   8        6.21       -3.72      7.22 o 
  -9   8   8        1.79        1.40      5.41 o 
  -8   8   8       51.11       57.65      6.67 o 
  -7   8   8       20.66       19.63      5.04 o 
  -6   8   8       41.87       36.97      6.07 o 
  -5   8   8       12.50       12.10      4.73 o 
  -4   8   8      130.91      119.80     17.09 o 
  -3   8   8       45.74       52.18     12.62 o 
  -2   8   8       27.93       13.44      3.58 o 
  -1   8   8      100.30      101.40     14.57 o 
   0   8   8       20.72       16.84      4.20 o 
   1   8   8       67.42       63.87      6.30 o 
   2   8   8       56.50       54.54      5.90 o 
   3   8   8       71.75       76.91     10.91 o 
   4   8   8      111.28      105.12      9.79 o 
   5   8   8       48.04       60.71      8.20 o 
   6   8   8        2.70       11.12      9.43 o 
   7   8   8        7.07        6.66      8.87 o 
 -10   9   8       27.47       27.79     10.62 o 
  -9   9   8       18.71       18.68     12.94 o 
  -8   9   8       26.22       26.00      7.96 o 
  -7   9   8        0.95        1.95      3.75 o 
  -6   9   8       15.15       15.52      4.56 o 
  -5   9   8        0.78       -1.37      3.30 o 
  -4   9   8       16.82       13.30     10.31 o 
  -3   9   8        1.99        0.54      3.19 o 
  -2   9   8        5.99        7.25      3.31 o 
  -1   9   8        1.87        5.33      5.04 o 
   0   9   8       14.09       21.73      4.36 o 
   1   9   8        8.50       10.17      4.92 o 
   2   9   8        3.46        5.09      2.60 o 
   3   9   8        1.79       -1.30     13.64 o 
   4   9   8       36.40       20.29      7.44 o 
   5   9   8        4.94       12.39      4.93 o 
  -8  10   8      162.32      184.85     18.78 o 
  -7  10   8        0.96        2.63      5.72 o 
  -6  10   8       18.69       13.11      6.56 o 
  -5  10   8        0.64        5.82      7.58 o 
  -4  10   8       29.84       23.62      7.19 o 
  -3  10   8        9.62        8.01      5.33 o 
  -2  10   8       21.81       28.88      7.74 o 
  -1  10   8       60.38       68.89     10.49 o 
   0  10   8        0.92       -6.60      6.60 o 
   1  10   8        3.95       -0.01      3.60 o 
   2  10   8       41.85       40.45      7.53 o 
 -17   1   9        1.96        5.27      5.27 o 
 -16   1   9       24.18       15.49      5.27 o 
 -15   1   9       21.62       14.99      5.18 o 
 -14   1   9       99.05       83.92      9.73 o 
 -13   1   9      116.08      114.62      8.61 o 
 -12   1   9       52.10       46.46      6.69 o 
 -11   1   9      625.19      591.53     17.89 o 
 -10   1   9       76.04       64.44      7.50 o 
  -9   1   9      310.22      286.76     11.42 o 
  -8   1   9      114.43      121.01      8.49 o 
  -7   1   9        0.02        4.57      2.54 o 
  -6   1   9     1011.52     1060.52     17.96 o 
  -5   1   9      239.92      246.86      5.97 o 
  -4   1   9       23.44       18.24      2.60 o 
  -3   1   9       35.87       36.84      2.42 o 
  -2   1   9     1004.99     1019.48     11.40 o 
  -1   1   9       24.63       30.12      2.66 o 
   0   1   9       15.37       14.37      1.99 o 
   1   1   9      947.08      958.15     13.37 o 
   2   1   9      273.93      254.37      7.53 o 
   3   1   9       41.15       38.94      3.92 o 
   4   1   9       11.95       12.37      3.37 o 
   5   1   9      106.54      120.41      9.59 o 
   6   1   9       26.44       15.54      3.36 o 
   7   1   9       13.50        7.29      5.02 o 
   8   1   9       30.46       25.77      5.97 o 
   9   1   9       15.21       26.19      4.75 o 
  10   1   9        0.04       -1.44      4.25 o 
  11   1   9        5.83        6.80     11.20 o 
 -17   2   9        7.52        5.32      4.87 o 
 -16   2   9       27.42       26.22      5.46 o 
 -15   2   9        2.01        2.22      2.83 o 
 -14   2   9        0.08        1.33      3.42 o 
 -13   2   9        0.25        0.69      3.49 o 
 -12   2   9        0.68        0.22      3.63 o 
 -11   2   9        1.92        2.33      2.92 o 
 -10   2   9        0.96       -0.19      2.13 o 
  -9   2   9       91.30       80.85     13.14 o 
  -8   2   9      175.83      170.05      8.85 o 
  -7   2   9        7.39        8.53      2.58 o 
  -6   2   9       85.47       90.20      6.88 o 
  -5   2   9       14.17        9.23      2.21 o 
  -4   2   9      165.34      189.98      5.95 o 
  -3   2   9       68.46       67.94      4.18 o 
  -2   2   9        0.72        2.20      1.20 o 
  -1   2   9       37.96       34.28      2.54 o 
   0   2   9      147.06      162.55      6.35 o 
   1   2   9        2.23        2.92      2.31 o 
   2   2   9      329.14      310.00     10.25 o 
   3   2   9      488.46      479.23     11.18 o 
   4   2   9       51.29       45.68      4.45 o 
   5   2   9        3.85        2.77      2.21 o 
   6   2   9        2.08        3.70      3.03 o 
   7   2   9       38.58       44.75      5.86 o 
   8   2   9       68.88       60.14      7.03 o 
   9   2   9        4.12        5.42      5.59 o 
  10   2   9       16.36       15.53      5.34 o 
  11   2   9       16.27       10.81     10.09 o 
 -17   3   9       58.20       74.18      9.54 o 
 -16   3   9       29.86       29.38      6.28 o 
 -15   3   9        0.56        3.63      4.47 o 
 -14   3   9       41.42       45.01      6.29 o 
 -13   3   9       54.65       63.23      6.79 o 
 -12   3   9       34.28       43.58      6.30 o 
 -11   3   9      136.95      130.52      9.98 o 
 -10   3   9      131.16      155.81     10.60 o 
  -9   3   9      449.59      438.41     15.00 o 
  -8   3   9       24.86       20.07      4.56 o 
  -7   3   9       21.08       26.68      4.18 o 
  -6   3   9      600.47      563.17     10.20 o 
  -5   3   9     1075.89     1119.48     14.67 o 
  -4   3   9      290.11      287.35      7.49 o 
  -3   3   9      113.24       96.81      4.71 o 
  -2   3   9       90.52       91.24      7.95 o 
  -1   3   9      783.57      766.56     18.66 o 
   0   3   9      203.74      193.49      7.94 o 
   1   3   9      693.76      723.86     15.75 o 
   2   3   9      137.63      125.83      7.33 o 
   3   3   9      463.10      458.21     12.90 o 
   4   3   9       97.59       98.57      7.42 o 
   5   3   9       48.12       52.86      6.02 o 
   6   3   9       61.51       55.96      6.27 o 
   7   3   9       38.44       41.47      5.67 o 
   8   3   9      179.86      190.57     10.62 o 
   9   3   9       14.05       15.56      5.03 o 
  10   3   9       46.30       44.31      9.92 o 
  11   3   9       23.57       10.85      8.30 o 
 -16   4   9       27.14       27.66      6.12 o 
 -15   4   9        5.32       21.70      5.12 o 
 -14   4   9       43.18       51.45      6.41 o 
 -13   4   9        0.08        0.41      3.04 o 
 -12   4   9        1.12        3.68      3.11 o 
 -11   4   9        0.40        5.55      4.30 o 
 -10   4   9      161.56      147.09     10.55 o 
  -9   4   9       26.65       26.88      6.65 o 
  -8   4   9       77.21       76.37      5.50 o 
  -7   4   9       21.65       28.14      3.04 o 
  -6   4   9       25.09       22.69      3.04 o 
  -5   4   9       51.36       53.88      5.03 o 
  -4   4   9        5.16        6.66      1.89 o 
  -3   4   9       80.99       78.02      6.05 o 
  -2   4   9       16.54       11.63      3.08 o 
  -1   4   9       30.09       23.62      3.92 o 
   0   4   9      126.80      137.18      7.56 o 
   1   4   9       76.21       75.12      6.19 o 
   2   4   9        0.39        1.66      2.39 o 
   3   4   9       85.64       71.73      9.21 o 
   4   4   9        9.07        7.27      3.32 o 
   5   4   9        0.00       -2.32      3.15 o 
   6   4   9        1.85       -2.51      3.52 o 
   7   4   9       73.97       68.57      6.68 o 
   8   4   9       27.42       35.10      7.40 o 
   9   4   9       20.14        9.69      5.25 o 
  10   4   9       10.49       16.12     10.05 o 
 -16   5   9        0.45       14.08      5.32 o 
 -15   5   9       22.35       30.09      6.80 o 
 -14   5   9        1.54        5.75      8.26 o 
 -13   5   9       10.68       12.97      5.96 o 
 -12   5   9        0.05       -3.15      3.42 o 
 -11   5   9      146.56      145.01     10.46 o 
 -10   5   9        0.10        2.75      3.05 o 
  -9   5   9      210.25      216.24     10.01 o 
  -8   5   9      266.28      285.67      8.97 o 
  -7   5   9      131.20      143.04      8.79 o 
  -6   5   9      587.21      569.72     10.97 o 
  -5   5   9      174.38      180.12      7.15 o 
  -4   5   9      549.87      561.00     11.54 o 
  -3   5   9      219.17      199.74      9.32 o 
  -2   5   9      371.68      344.47      9.32 o 
  -1   5   9      832.50      883.18     18.05 o 
   0   5   9       54.78       52.23      5.32 o 
   1   5   9      274.85      286.83      9.93 o 
   2   5   9      467.01      458.79     12.94 o 
   3   5   9        6.32        9.99      3.60 o 
   4   5   9       18.63        7.72      4.29 o 
   5   5   9       57.48       79.35     12.41 o 
   6   5   9       42.04       45.95      6.18 o 
   7   5   9        8.84       14.61      6.72 o 
   8   5   9       48.21       36.70      6.89 o 
   9   5   9       15.26       20.33      9.94 o 
 -15   6   9       11.64        9.91      6.03 o 
 -14   6   9       40.68       33.19      7.27 o 
 -13   6   9        0.03        0.00      3.31 o 
 -12   6   9        6.46        2.78      5.46 o 
 -11   6   9       19.31       22.05      5.87 o 
 -10   6   9        5.58        7.39      6.57 o 
  -9   6   9      108.79      116.05      9.98 o 
  -8   6   9       69.54       51.26      5.03 o 
  -7   6   9        1.39       -0.53      2.56 o 
  -6   6   9       10.43        7.73      2.83 o 
  -5   6   9       40.66       37.35      5.12 o 
  -4   6   9        8.33        7.39      2.53 o 
  -3   6   9        4.64        3.59      2.26 o 
  -2   6   9        3.25       -1.02      2.13 o 
  -1   6   9      193.02      203.17      8.28 o 
   0   6   9        8.08       10.37      5.06 o 
   1   6   9      330.98      341.71     12.71 o 
   2   6   9      131.58      146.91      9.82 o 
   3   6   9        3.54        1.93      3.08 o 
   4   6   9        4.65        3.25      6.89 o 
   5   6   9        0.11        8.03      3.49 o 
   6   6   9       24.48       30.01      7.92 o 
   7   6   9       12.30       20.58      5.74 o 
   8   6   9       12.59        7.88     15.18 o 
   9   6   9        1.66       10.08      8.97 o 
 -14   7   9       19.59       14.27      5.32 o 
 -13   7   9        0.31        0.44      4.88 o 
 -12   7   9        0.55        8.36      5.47 o 
 -11   7   9       58.49       60.85      7.74 o 
 -10   7   9       11.87        9.03      5.94 o 
  -9   7   9       88.02      102.42     14.63 o 
  -8   7   9       13.60       16.43      6.32 o 
  -7   7   9       18.66       16.63      4.16 o 
  -6   7   9      766.46      788.02     23.72 o 
  -5   7   9       18.81       12.35      4.27 o 
  -4   7   9       45.40       43.74      5.97 o 
  -3   7   9      199.08      225.25     12.70 o 
  -2   7   9      103.43       98.51      9.54 o 
  -1   7   9       53.26       50.28      5.77 o 
   0   7   9      237.98      255.69     10.63 o 
   1   7   9      764.31      773.55     18.99 o 
   2   7   9       10.71        8.16      2.99 o 
   3   7   9        2.07        3.95      3.75 o 
   4   7   9       50.20       70.59      6.17 o 
   5   7   9        4.74        7.59      5.20 o 
   6   7   9       44.90       41.46      6.15 o 
   7   7   9        3.84        2.32      8.73 o 
 -12   8   9        8.08        6.46      8.77 o 
 -11   8   9        8.87        5.38      9.28 o 
 -10   8   9        3.20        4.81      4.21 o 
  -9   8   9       53.67       33.88     14.73 o 
  -8   8   9        3.21       -2.07      4.10 o 
  -7   8   9        0.23        0.93      3.30 o 
  -6   8   9       10.94        5.19      3.48 o 
  -5   8   9        0.77        2.29      3.15 o 
  -4   8   9        8.72        7.51      3.92 o 
  -3   8   9        0.96       -0.85      3.40 o 
  -2   8   9       81.49       72.99      7.57 o 
  -1   8   9        8.74        6.01      3.67 o 
   0   8   9       11.20        5.97      4.75 o 
   1   8   9       43.75       43.30      6.35 o 
   2   8   9       64.96       67.22      6.97 o 
   3   8   9        8.58        7.16      3.09 o 
   4   8   9        9.53        9.29      5.09 o 
   5   8   9       35.45       47.51     15.78 o 
   6   8   9        1.35        5.86      3.17 o 
 -10   9   9       20.97       11.17     10.00 o 
  -9   9   9        3.12       -6.66      6.81 o 
  -8   9   9       62.35       55.75     10.41 o 
  -7   9   9       10.56        8.35      4.07 o 
  -6   9   9       35.72       43.59      6.88 o 
  -5   9   9       49.92       51.05      7.41 o 
  -4   9   9       65.72       78.07     14.52 o 
  -3   9   9       19.80       16.53      7.18 o 
  -2   9   9       16.03        9.15      4.67 o 
  -1   9   9      111.88      103.37      9.22 o 
   0   9   9        2.07        4.12      3.34 o 
   1   9   9       72.12       73.64      7.52 o 
   2   9   9       19.77       18.49      6.85 o 
   3   9   9        4.08       12.79      4.86 o 
   4   9   9       23.07       17.57      7.30 o 
  -7  10   9       10.45        6.45      6.57 o 
  -6  10   9        2.59       -2.91      5.64 o 
  -5  10   9        0.86        6.44      4.97 o 
  -4  10   9       14.57        9.03      5.00 o 
  -3  10   9        1.51        9.97      5.50 o 
  -2  10   9       20.36       17.01      6.57 o 
  -1  10   9        2.91        6.92      7.82 o 
   0  10   9        1.77        9.66      5.51 o 
   1  10   9        9.62       12.71      5.34 o 
 -17   0  10        0.02        2.75      6.27 o 
 -16   0  10       52.88       48.52     12.40 o 
 -15   0  10        1.81       -1.62      6.90 o 
 -14   0  10       25.25       31.13      8.89 o 
 -13   0  10      299.58      263.96     20.16 o 
 -12   0  10      618.28      578.25     25.83 o 
 -11   0  10      356.93      387.82     30.94 o 
 -10   0  10        2.19        3.87      4.64 o 
  -9   0  10      676.61      627.66     48.73 o 
  -8   0  10      349.15      361.34     17.58 o 
  -7   0  10      502.54      498.22     20.44 o 
  -6   0  10        1.75       -3.18      3.38 o 
  -5   0  10        2.66        3.01      2.31 o 
  -4   0  10     1977.24     1942.14     26.35 o 
  -3   0  10        0.20        1.78      1.91 o 
  -2   0  10     1101.79     1174.97     18.46 o 
  -1   0  10      226.18      226.79      8.67 o 
   0   0  10      336.79      350.34     10.87 o 
   1   0  10       60.22       55.02      6.08 o 
   2   0  10       10.96        4.51      5.99 o 
   3   0  10      551.00      230.87     21.63 o 
   4   0  10        8.33        5.51      4.01 o 
   5   0  10      674.99      702.07     35.28 o 
   6   0  10        7.95        7.57      3.72 o 
   7   0  10        1.54        4.21      4.12 o 
   8   0  10       73.16       89.38     11.09 o 
   9   0  10        1.13        1.82      5.60 o 
  10   0  10       28.50       34.57      7.83 o 
  11   0  10       10.99        6.66     11.06 o 
 -17   1  10       31.60       25.92      7.40 o 
 -16   1  10        0.06        5.03      4.94 o 
 -15   1  10        2.47        2.47      4.79 o 
 -14   1  10        8.22        0.10      3.53 o 
 -13   1  10       13.33       11.56      4.73 o 
 -12   1  10        8.00        5.77      3.33 o 
 -11   1  10        1.21        6.37      3.81 o 
 -10   1  10        8.55        2.51      4.42 o 
  -9   1  10       53.22       42.65      6.39 o 
  -8   1  10       29.07       25.75      4.83 o 
  -7   1  10       44.70       41.08      5.20 o 
  -6   1  10      181.64      207.43      7.77 o 
  -5   1  10        6.86        4.11      1.85 o 
  -4   1  10      447.20      483.65      8.36 o 
  -3   1  10       37.24       32.98      2.65 o 
  -2   1  10       10.67       12.54      1.78 o 
  -1   1  10       21.27       29.98      5.33 o 
   0   1  10       37.86       40.37      4.64 o 
   1   1  10      143.27      136.63      6.18 o 
   2   1  10        0.11        3.40      1.98 o 
   3   1  10       65.27       56.76      8.12 o 
   4   1  10        6.50        8.50      2.47 o 
   5   1  10        1.74        2.89      2.93 o 
   6   1  10       20.71       22.35      4.01 o 
   7   1  10        0.03       -3.11      3.11 o 
   8   1  10       28.40       18.80      6.13 o 
   9   1  10        1.92        7.90      3.17 o 
  10   1  10        0.95       -3.19     11.33 o 
 -17   2  10        0.07       -0.72      5.07 o 
 -16   2  10       20.84       15.33      4.99 o 
 -15   2  10        3.29        5.62      5.11 o 
 -14   2  10       45.51       39.90      6.59 o 
 -13   2  10       45.93       44.92     11.54 o 
 -12   2  10       19.10       15.07      4.92 o 
 -11   2  10      374.45      369.19     16.21 o 
 -10   2  10       13.97        8.39     10.96 o 
  -9   2  10      631.07      623.14     17.49 o 
  -8   2  10      144.36      162.94     10.20 o 
  -7   2  10        0.32        0.26      2.41 o 
  -6   2  10      284.39      290.05      7.99 o 
  -5   2  10       27.93       27.07      6.03 o 
  -4   2  10      613.83      598.90     11.15 o 
  -3   2  10      255.36      232.89      5.85 o 
  -2   2  10      797.12      807.88     13.47 o 
  -1   2  10      322.30      324.11      8.44 o 
   0   2  10        6.79        4.96      2.25 o 
   1   2  10        6.45       10.50      4.35 o 
   2   2  10        0.02        1.60      2.20 o 
   3   2  10      271.37      301.98      9.14 o 
   4   2  10       26.69       23.71      3.66 o 
   5   2  10      149.69      155.99      7.60 o 
   6   2  10       90.21       85.49      7.71 o 
   7   2  10       18.84       24.08      5.01 o 
   8   2  10        0.65       -2.51      3.43 o 
   9   2  10        8.47        3.86      6.84 o 
  10   2  10       35.04       29.27     10.60 o 
 -17   3  10        2.14        4.00      5.69 o 
 -16   3  10       48.58       45.49     10.10 o 
 -15   3  10        0.07        8.15      4.74 o 
 -14   3  10        8.64        6.98      3.69 o 
 -13   3  10       10.46        7.96      3.92 o 
 -12   3  10       19.94       16.37      5.67 o 
 -11   3  10        0.04        5.89      3.69 o 
 -10   3  10       48.64       43.81      6.49 o 
  -9   3  10        1.75       13.62      4.90 o 
  -8   3  10       25.09       18.55      4.59 o 
  -7   3  10        6.39        5.21      2.36 o 
  -6   3  10      302.70      311.24      7.61 o 
  -5   3  10       32.95       23.93      3.21 o 
  -4   3  10       61.13       69.06      4.64 o 
  -3   3  10      113.82      123.56      6.75 o 
  -2   3  10        2.45       -2.09      3.48 o 
  -1   3  10       18.37       15.89      3.51 o 
   0   3  10       30.71       39.16     10.40 o 
   1   3  10       53.61       64.06      5.94 o 
   2   3  10       43.19       40.43      5.10 o 
   3   3  10       16.07       21.11      4.74 o 
   4   3  10        0.17       -2.51      2.65 o 
   5   3  10        3.72        4.42      3.22 o 
   6   3  10        2.63       -0.37      3.72 o 
   7   3  10        0.14        6.61      6.04 o 
   8   3  10        3.26        2.87      4.10 o 
   9   3  10       30.38       28.41      9.75 o 
  10   3  10        9.11       12.87      9.20 o 
 -16   4  10        9.24        9.67      5.48 o 
 -15   4  10       14.06        4.45      4.69 o 
 -14   4  10       38.31       31.13      6.51 o 
 -13   4  10       65.10       68.13      7.93 o 
 -12   4  10       38.47       33.19      5.96 o 
 -11   4  10        8.97       13.84      4.63 o 
 -10   4  10       81.51       88.29      7.40 o 
  -9   4  10      731.97      722.88     17.10 o 
  -8   4  10      118.12      115.79     10.71 o 
  -7   4  10        2.39        1.88      1.98 o 
  -6   4  10      236.70      239.34      8.64 o 
  -5   4  10      130.65      132.70      9.63 o 
  -4   4  10      246.04      233.10      7.29 o 
  -3   4  10      358.07      367.90     14.09 o 
  -2   4  10     1010.90     1028.64     20.18 o 
  -1   4  10     1112.23     1112.23     21.26 o 
   0   4  10      264.79      264.05      9.74 o 
   1   4  10       47.70       45.81      5.22 o 
   2   4  10       46.97       39.36      5.15 o 
   3   4  10      338.59      343.40     11.80 o 
   4   4  10        0.14        0.91      2.56 o 
   5   4  10       10.00       13.12      4.23 o 
   6   4  10       68.27       76.82      9.61 o 
   7   4  10        4.97        9.29      6.31 o 
   8   4  10        2.69        3.63      3.19 o 
   9   4  10        0.50       -2.95      7.84 o 
 -15   5  10        0.06        9.49      6.93 o 
 -14   5  10       34.34       32.05      8.08 o 
 -13   5  10        0.26        1.18      4.07 o 
 -12   5  10        8.08        0.68      4.36 o 
 -11   5  10       13.62       13.34      4.03 o 
 -10   5  10       14.70       12.90      4.24 o 
  -9   5  10        4.32        8.90      2.96 o 
  -8   5  10        2.80        0.84      3.03 o 
  -7   5  10       20.26       17.90      2.96 o 
  -6   5  10        2.24        0.67      2.16 o 
  -5   5  10       54.23       54.03      4.66 o 
  -4   5  10        1.32       -0.80      2.06 o 
  -3   5  10       61.77       61.19      5.15 o 
  -2   5  10       13.77       15.44      3.63 o 
  -1   5  10       66.41       66.29      6.29 o 
   0   5  10       32.51       37.65      4.94 o 
   1   5  10      102.71       93.81      7.19 o 
   2   5  10       47.97       46.71      6.18 o 
   3   5  10       14.82        7.69      4.00 o 
   4   5  10        0.94        2.43      3.98 o 
   5   5  10        0.70        5.48      4.65 o 
   6   5  10        0.10       -4.13      7.68 o 
   7   5  10       21.54       29.63      6.35 o 
   8   5  10       14.14       14.09      8.62 o 
   9   5  10        2.49        8.41      9.17 o 
 -15   6  10        0.43       -2.75      4.59 o 
 -14   6  10       18.15       16.55      6.01 o 
 -13   6  10       54.96       52.22      7.99 o 
 -12   6  10       65.41       74.74     12.62 o 
 -11   6  10       21.13       19.37      5.25 o 
 -10   6  10        0.76        0.47      3.31 o 
  -9   6  10      123.38      113.99      9.84 o 
  -8   6  10      195.68      190.73     13.61 o 
  -7   6  10      127.06      131.05      8.23 o 
  -6   6  10       26.24       28.08      4.23 o 
  -5   6  10        0.00       -1.93      1.93 o 
  -4   6  10      317.56      324.17     11.11 o 
  -3   6  10       34.94       34.76      4.70 o 
  -2   6  10      245.36      244.95      9.22 o 
  -1   6  10      296.84      278.01      9.93 o 
   0   6  10       66.33       65.77      7.25 o 
   1   6  10        5.93        7.96      3.79 o 
   2   6  10        0.85       -0.58      2.46 o 
   3   6  10       21.26       26.65      5.63 o 
   4   6  10       35.13       33.49      6.18 o 
   5   6  10       39.97       34.36      8.95 o 
   6   6  10        2.03        3.56      4.62 o 
   7   6  10        8.04        5.22      8.64 o 
   8   6  10        2.61        3.65      7.98 o 
 -13   7  10        0.57       11.05      8.31 o 
 -12   7  10        3.03        2.44      4.06 o 
 -11   7  10       27.91       37.10      9.54 o 
 -10   7  10        3.25        7.98      6.00 o 
  -9   7  10        1.60        2.01      5.67 o 
  -8   7  10        7.79        5.85      6.63 o 
  -7   7  10       26.50       20.72      4.43 o 
  -6   7  10        7.31        5.77      4.09 o 
  -5   7  10       16.42       16.92      4.23 o 
  -4   7  10        5.47        7.04      3.30 o 
  -3   7  10      111.70      107.73      8.84 o 
  -2   7  10       23.62       17.18      4.09 o 
  -1   7  10       67.72       68.56      9.16 o 
   0   7  10       10.77       15.01      3.91 o 
   1   7  10       79.15       76.65      7.19 o 
   2   7  10       56.80       44.76      7.98 o 
   3   7  10        0.59        4.02      3.32 o 
   4   7  10       11.32       14.02      5.33 o 
   5   7  10        2.68        5.45      3.56 o 
   6   7  10        6.82        9.05      8.79 o 
   7   7  10        9.62        4.56      8.48 o 
 -12   8  10        3.55       16.87      7.51 o 
 -11   8  10       30.62       40.44     23.28 o 
 -10   8  10       23.81        8.83      6.22 o 
  -9   8  10       51.17       79.44     20.93 o 
  -8   8  10       59.39       65.65     16.24 o 
  -7   8  10       12.76        6.89      5.14 o 
  -6   8  10       71.10       80.58      9.77 o 
  -5   8  10       14.48       16.59      4.66 o 
  -4   8  10       30.21       25.52      7.84 o 
  -3   8  10      115.09      110.53     11.17 o 
  -2   8  10        1.83       -1.81      3.02 o 
  -1   8  10       60.16       51.34      6.46 o 
   0   8  10        1.54        0.77      2.85 o 
   1   8  10       45.04       47.13      6.11 o 
   2   8  10       12.04        4.77      3.78 o 
   3   8  10        0.07        6.85      7.88 o 
   4   8  10       28.29       19.72      6.11 o 
   5   8  10        0.51        0.77      5.11 o 
 -10   9  10       14.56       25.73     11.61 o 
  -9   9  10       26.86       18.26     11.43 o 
  -8   9  10        0.12        3.04      4.98 o 
  -7   9  10       20.54       27.90      5.95 o 
  -6   9  10        2.18        3.17      4.28 o 
  -5   9  10        0.00        0.77      3.17 o 
  -4   9  10       23.68       16.44      5.94 o 
  -3   9  10       12.88       12.31      4.53 o 
  -2   9  10        0.40       -2.17      3.70 o 
  -1   9  10        1.01       -3.61      3.61 o 
   0   9  10        8.99       31.05     14.74 o 
   1   9  10        0.38        3.97      8.21 o 
   2   9  10       20.25       18.04      5.74 o 
   3   9  10        1.20        6.46      8.46 o 
  -5  10  10       10.80        7.95      6.87 o 
  -4  10  10        0.07       -0.20      5.55 o 
  -3  10  10       55.67       22.73     12.54 o 
  -2  10  10       17.88       16.33     14.74 o 
 -17   1  11       56.59       48.80      9.86 o 
 -16   1  11        7.59        8.08      5.62 o 
 -15   1  11       31.05       28.07      6.63 o 
 -14   1  11      162.95      170.66     13.34 o 
 -13   1  11       46.94       45.55      8.38 o 
 -12   1  11      242.96      238.29     12.95 o 
 -11   1  11      360.35      366.17     14.37 o 
 -10   1  11       65.75       64.87      7.14 o 
  -9   1  11      518.56      548.37     16.35 o 
  -8   1  11        1.24        0.78      2.91 o 
  -7   1  11      804.83      857.67     19.70 o 
  -6   1  11      990.33     1057.17     20.92 o 
  -5   1  11      104.54      109.69      6.00 o 
  -4   1  11      792.76      789.05     11.99 o 
  -3   1  11        0.96        1.55      1.48 o 
  -2   1  11        2.00       -1.20      2.79 o 
  -1   1  11       23.08       17.08      2.89 o 
   0   1  11      581.73      580.72     12.27 o 
   1   1  11       47.37       37.17      4.36 o 
   2   1  11       91.27      103.16      6.37 o 
   3   1  11      428.53      428.28     11.29 o 
   4   1  11       27.68       28.10      4.29 o 
   5   1  11       24.18       28.15      4.66 o 
   6   1  11        8.58        3.19      3.06 o 
   7   1  11       58.06       64.05      7.19 o 
   8   1  11       18.10       19.41      4.61 o 
   9   1  11       23.54       20.67      7.17 o 
  10   1  11       23.85       30.42     17.22 o 
 -17   2  11        1.96       12.47      5.25 o 
 -16   2  11        2.37        0.67      3.91 o 
 -15   2  11        0.02       -3.91      3.91 o 
 -14   2  11       24.88       26.86      6.45 o 
 -13   2  11        0.08       -4.02      4.02 o 
 -12   2  11        0.09       -3.91      3.91 o 
 -11   2  11       46.86       33.50      7.23 o 
 -10   2  11        4.09        2.58      3.33 o 
  -9   2  11       15.36       10.00      4.55 o 
  -8   2  11        5.41        0.29      3.48 o 
  -7   2  11       17.41       11.76      3.37 o 
  -6   2  11       52.87       53.16      4.60 o 
  -5   2  11        0.26        1.21      2.14 o 
  -4   2  11      768.29      803.29     13.61 o 
  -3   2  11      408.95      431.12     11.03 o 
  -2   2  11       21.74       18.91      3.50 o 
  -1   2  11       13.70       16.96      3.47 o 
   0   2  11        4.17       11.77      6.02 o 
   1   2  11       23.42       24.45      3.58 o 
   2   2  11        0.59        2.61      2.15 o 
   3   2  11        1.67        2.43      2.27 o 
   4   2  11       49.99       59.07      5.43 o 
   5   2  11        9.18        7.26      3.67 o 
   6   2  11        0.59        1.77      3.67 o 
   7   2  11       22.00       28.78      5.97 o 
   8   2  11        7.94       -1.62      4.80 o 
   9   2  11        0.34       -6.99      6.99 o 
 -17   3  11       27.14       30.82      7.99 o 
 -16   3  11        5.62        5.55      6.49 o 
 -15   3  11       15.32       16.95      5.11 o 
 -14   3  11       94.81      100.39     10.25 o 
 -13   3  11       53.36       59.58      8.69 o 
 -12   3  11       34.92       28.30      5.55 o 
 -11   3  11      998.12      983.49     26.57 o 
 -10   3  11      445.19      452.66     17.85 o 
  -9   3  11      136.97      152.56      9.63 o 
  -8   3  11      340.01      355.42     11.59 o 
  -7   3  11      368.85      397.16     10.11 o 
  -6   3  11      254.37      282.60      7.55 o 
  -5   3  11       97.24       98.53      6.29 o 
  -4   3  11     2257.57     2274.74     30.33 o 
  -3   3  11        0.43        2.86      2.57 o 
  -2   3  11       17.21       17.69      3.78 o 
  -1   3  11       40.83       35.95      4.95 o 
   0   3  11       51.36       61.26      6.10 o 
   1   3  11      203.88      221.75      9.55 o 
   2   3  11       25.10       27.33      4.50 o 
   3   3  11      154.58      168.37     10.55 o 
   4   3  11       76.94       63.14      8.36 o 
   5   3  11       53.54       48.62      6.39 o 
   6   3  11        1.53        1.95      3.50 o 
   7   3  11       62.20       57.09     15.52 o 
   8   3  11        2.48        5.35      4.92 o 
   9   3  11        2.70       -2.85      7.56 o 
 -16   4  11       16.22       24.60      6.88 o 
 -15   4  11       19.92       31.25      6.93 o 
 -14   4  11        2.70        2.70      4.06 o 
 -13   4  11        1.60        4.21      4.62 o 
 -12   4  11       26.63        5.15      5.46 o 
 -11   4  11       78.58       83.08      7.67 o 
 -10   4  11       79.53       73.01      7.00 o 
  -9   4  11       71.59       81.56      7.37 o 
  -8   4  11      220.16      236.76     13.61 o 
  -7   4  11        0.00        1.09      2.26 o 
  -6   4  11       16.76       14.48      2.74 o 
  -5   4  11       68.55       67.93      5.31 o 
  -4   4  11        6.17        8.53      3.04 o 
  -3   4  11      279.02      297.23     10.77 o 
  -2   4  11      125.66      136.34      8.17 o 
  -1   4  11      208.14      221.15      9.47 o 
   0   4  11      123.28      121.99      8.84 o 
   1   4  11        1.67        0.00      3.58 o 
   2   4  11       24.43       22.51      4.38 o 
   3   4  11        3.22        2.33      3.02 o 
   4   4  11        2.37        4.16      3.40 o 
   5   4  11       13.94       10.56      4.33 o 
   6   4  11        2.08       10.46      4.44 o 
   7   4  11       42.56       43.94      6.68 o 
   8   4  11        3.66       16.00     11.69 o 
   9   4  11        0.37       -4.28     10.05 o 
 -15   5  11        1.89        3.20      6.67 o 
 -14   5  11       34.99       19.27      7.67 o 
 -13   5  11        9.32        7.69      6.44 o 
 -12   5  11       79.97       72.67      9.14 o 
 -11   5  11       67.45       63.63      7.01 o 
 -10   5  11        9.52        4.52      2.87 o 
  -9   5  11       93.56      104.87      8.46 o 
  -8   5  11       22.35       18.76      4.53 o 
  -7   5  11       83.63       76.90      8.98 o 
  -6   5  11        0.02       -1.20      2.24 o 
  -5   5  11      260.18      264.75     10.70 o 
  -4   5  11      344.78      344.35     10.24 o 
  -3   5  11       67.68       61.49      5.41 o 
  -2   5  11       18.44       18.09      3.87 o 
  -1   5  11        3.12        1.93      2.76 o 
   0   5  11       51.39       54.37      6.00 o 
   1   5  11       17.82       18.16      4.06 o 
   2   5  11       31.60       35.88      5.26 o 
   3   5  11       45.25       38.87      6.37 o 
   4   5  11        0.03        5.52      3.79 o 
   5   5  11        2.97        2.36      3.85 o 
   6   5  11        1.38        1.33      4.89 o 
   7   5  11       25.96       16.26      9.81 o 
   8   5  11        7.21       19.96     24.84 o 
 -14   6  11        1.36        7.93      5.75 o 
 -13   6  11        1.68        5.34      5.93 o 
 -12   6  11        4.55       14.00      5.27 o 
 -11   6  11        2.13        2.70      4.37 o 
 -10   6  11       18.36       26.32      9.77 o 
  -9   6  11        0.36       -1.26      3.96 o 
  -8   6  11       75.29       81.68     10.01 o 
  -7   6  11       48.43       52.19      6.78 o 
  -6   6  11        2.88        5.75      2.65 o 
  -5   6  11        1.19        2.04      2.47 o 
  -4   6  11        1.67        3.64      2.83 o 
  -3   6  11       20.53       17.97      3.87 o 
  -2   6  11        2.13       -0.91      2.41 o 
  -1   6  11      195.97      177.03      8.75 o 
   0   6  11       70.40       58.41      7.11 o 
   1   6  11       11.55       16.63      4.81 o 
   2   6  11        3.28        3.41      4.57 o 
   3   6  11        8.53       10.70      3.95 o 
   4   6  11        1.51        8.95      3.13 o 
   5   6  11        1.48       10.92     10.08 o 
   6   6  11       37.73       31.71     11.19 o 
   7   6  11       10.40       12.25      9.32 o 
 -13   7  11        0.20        7.89      6.16 o 
 -12   7  11        0.09       -4.23      7.11 o 
 -11   7  11       87.62       91.26     18.56 o 
 -10   7  11       14.64        8.45      7.66 o 
  -9   7  11        2.22        2.77      4.29 o 
  -8   7  11       14.27       -0.79     13.31 o 
  -7   7  11       82.27       71.69      7.49 o 
  -6   7  11        8.01        9.50      3.92 o 
  -5   7  11        1.74       -0.72      2.87 o 
  -4   7  11       26.47       33.59      5.63 o 
  -3   7  11        3.16        4.87      3.88 o 
  -2   7  11       74.90       71.14      7.47 o 
  -1   7  11      145.17      135.00      9.23 o 
   0   7  11      236.31      227.92     11.21 o 
   1   7  11       13.26        5.51      3.45 o 
   2   7  11        0.02       -1.52      2.50 o 
   3   7  11        5.19       10.70      3.50 o 
   4   7  11        3.30        2.68      8.13 o 
   5   7  11        3.51       -2.59      7.31 o 
   6   7  11       10.42        5.85      8.97 o 
 -11   8  11        0.13        6.54      7.60 o 
 -10   8  11        0.08       -1.65      7.42 o 
  -9   8  11        1.74        0.11      5.80 o 
  -8   8  11        1.30       -0.74     11.32 o 
  -7   8  11        4.75        3.69      3.73 o 
  -6   8  11        7.88        7.60      4.25 o 
  -5   8  11       11.58        5.58      4.00 o 
  -4   8  11        8.53        1.29      3.75 o 
  -3   8  11        4.93        4.84      3.71 o 
  -2   8  11       76.59       68.48      7.74 o 
  -1   8  11        1.35        1.50      3.02 o 
   0   8  11        2.48        3.33      3.26 o 
   1   8  11        1.59        1.92      3.01 o 
   2   8  11        3.33       -1.26      4.20 o 
   3   8  11        0.08        1.83      6.99 o 
   4   8  11        5.68        1.90      4.32 o 
  -9   9  11       12.32        3.68     12.13 o 
  -8   9  11       16.48       15.32     14.61 o 
  -7   9  11       36.24       33.09      8.65 o 
  -6   9  11       61.31       68.99     10.79 o 
  -5   9  11        2.53        3.12      3.75 o 
  -4   9  11       15.13       19.16      6.34 o 
  -3   9  11        0.18       -5.83      6.52 o 
  -2   9  11        5.43        8.88      5.93 o 
  -1   9  11        0.17        2.69      4.39 o 
   0   9  11        3.56        2.58      4.97 o 
   1   9  11       22.17       15.83      7.68 o 
 -17   0  12        2.91        9.99      8.84 o 
 -16   0  12       27.22       13.91      7.20 o 
 -15   0  12        8.27        6.03      6.34 o 
 -14   0  12      242.62      231.34     43.11 o 
 -13   0  12        1.58        7.82      8.74 o 
 -12   0  12      233.65      261.29     25.73 o 
 -11   0  12        5.63        2.93      5.55 o 
 -10   0  12      371.28      400.57     20.73 o 
  -9   0  12      844.35      854.00     30.05 o 
  -8   0  12      156.08      166.20     15.61 o 
  -7   0  12      116.80      115.69     12.75 o 
  -6   0  12     2338.35     2418.72     41.51 o 
  -5   0  12        8.62        4.24      3.30 o 
  -4   0  12        8.26       10.38      3.78 o 
  -3   0  12      111.18      128.89      6.51 o 
  -2   0  12      810.81      787.84     18.19 o 
  -1   0  12     1099.02     1090.13     22.46 o 
   0   0  12      404.55      374.81     16.22 o 
   1   0  12      816.77      756.21     28.86 o 
   2   0  12       88.23      102.07     12.41 o 
   3   0  12        9.98        5.71      4.24 o 
   4   0  12      231.14      241.17     15.45 o 
   5   0  12      161.67      132.62     12.86 o 
   6   0  12       51.19       56.95      9.18 o 
   7   0  12       11.51       24.66      6.98 o 
   8   0  12       10.96       21.97      7.30 o 
   9   0  12       28.52        9.89     14.60 o 
 -17   1  12        6.14        2.36      5.98 o 
 -16   1  12        2.54        4.27      5.64 o 
 -15   1  12        0.00       -0.23      4.48 o 
 -14   1  12        9.49        7.91      4.29 o 
 -13   1  12        1.17        6.08      4.23 o 
 -12   1  12       15.30       17.71      5.77 o 
 -11   1  12        4.77       -4.02      4.72 o 
 -10   1  12        0.32        7.93      3.18 o 
  -9   1  12       60.63       63.40      8.60 o 
  -8   1  12        2.43        0.21      3.27 o 
  -7   1  12      173.03      169.37      8.54 o 
  -6   1  12      104.62      118.23      8.29 o 
  -5   1  12        5.46        7.80      2.69 o 
  -4   1  12        9.38       19.63      2.64 o 
  -3   1  12      123.87      131.74      5.34 o 
  -2   1  12      215.70      209.25      9.29 o 
  -1   1  12      243.41      256.53      8.10 o 
   0   1  12       35.43       32.09      3.80 o 
   1   1  12       18.89       18.11      3.30 o 
   2   1  12        0.90       -0.50      2.73 o 
   3   1  12        0.32       -1.94      2.13 o 
   4   1  12       34.43       30.87      6.33 o 
   5   1  12       10.21       13.51      3.86 o 
   6   1  12        3.44        5.10      3.28 o 
   7   1  12        0.60       -2.06      4.11 o 
   8   1  12        0.87        2.21      3.75 o 
   9   1  12        1.97       -2.87     12.68 o 
 -17   2  12       39.58       54.16      8.57 o 
 -16   2  12       31.07       21.29      5.97 o 
 -15   2  12       12.77        5.01      5.27 o 
 -14   2  12      154.69      138.76     12.56 o 
 -13   2  12       24.59       13.44      5.14 o 
 -12   2  12      103.44      104.93     10.05 o 
 -11   2  12       64.30       71.35      9.36 o 
 -10   2  12      134.33      128.42     14.97 o 
  -9   2  12      371.58      395.02     14.56 o 
  -8   2  12       15.99       15.67      3.23 o 
  -7   2  12      732.40      716.79     16.27 o 
  -6   2  12      456.60      464.80     12.64 o 
  -5   2  12        1.73        1.03      2.04 o 
  -4   2  12       77.76       74.62      5.88 o 
  -3   2  12       86.52       89.64      7.12 o 
  -2   2  12      102.16      102.46      7.20 o 
  -1   2  12       29.21       26.17      4.09 o 
   0   2  12      277.91      271.67     10.73 o 
   1   2  12       89.63       85.45      7.33 o 
   2   2  12        6.27        8.88      4.63 o 
   3   2  12       14.47       10.71      3.91 o 
   4   2  12       77.67       89.61      9.17 o 
   5   2  12       56.25       67.72      8.54 o 
   6   2  12       14.32       18.92      5.89 o 
   7   2  12       17.99       23.15      6.42 o 
   8   2  12       20.86       22.36     10.49 o 
   9   2  12       20.64       11.85      8.33 o 
 -16   3  12        4.14        5.59      5.72 o 
 -15   3  12        7.00       15.57      6.72 o 
 -14   3  12        0.03        6.54      3.60 o 
 -13   3  12        4.64        1.94      4.35 o 
 -12   3  12       36.82       40.56      7.22 o 
 -11   3  12       69.42       31.92     13.32 o 
 -10   3  12      135.32      136.62      9.45 o 
  -9   3  12       51.10       53.85      6.04 o 
  -8   3  12       31.39       26.16      4.38 o 
  -7   3  12       53.89       45.54      5.19 o 
  -6   3  12       83.93       92.82      9.34 o 
  -5   3  12       24.95       31.51      4.03 o 
  -4   3  12       39.58       40.23      5.87 o 
  -3   3  12      231.81      228.94      9.71 o 
  -2   3  12        4.34        3.54      2.81 o 
  -1   3  12        7.15       10.59      3.42 o 
   0   3  12       22.12       20.13      4.41 o 
   1   3  12       23.25       11.99      3.90 o 
   2   3  12       26.37       22.53      5.45 o 
   3   3  12       19.11       21.14      6.46 o 
   4   3  12        0.23       -1.08      3.87 o 
   5   3  12        4.18        4.24      3.71 o 
   6   3  12        0.00       -2.11      3.90 o 
   7   3  12        7.84       -0.11      4.68 o 
   8   3  12        1.17       -7.52      7.52 o 
 -16   4  12       85.06      107.56     13.17 o 
 -15   4  12       59.09       70.00      9.65 o 
 -14   4  12       42.18       40.49      7.73 o 
 -13   4  12       31.00       23.18      6.03 o 
 -12   4  12      123.21      130.30     10.02 o 
 -11   4  12        0.18        0.90      4.33 o 
 -10   4  12       17.46       21.08      4.39 o 
  -9   4  12      457.51      491.33     16.14 o 
  -8   4  12      264.99      272.91     12.41 o 
  -7   4  12       47.15       60.27      7.05 o 
  -6   4  12       31.00       30.12      3.99 o 
  -5   4  12      136.17      132.47      7.29 o 
  -4   4  12       37.23       36.04      5.04 o 
  -3   4  12       35.05       28.73      4.83 o 
  -2   4  12      134.75      150.02      8.74 o 
  -1   4  12       49.14       45.60      5.74 o 
   0   4  12       96.96       89.06     10.25 o 
   1   4  12       89.46       74.27      7.17 o 
   2   4  12      102.27      111.88      8.96 o 
   3   4  12        8.11        7.50      3.87 o 
   4   4  12        9.53       12.38      4.34 o 
   5   4  12        9.87        6.59      3.33 o 
   6   4  12       28.83       28.97      9.23 o 
   7   4  12        0.62       -8.11      8.97 o 
   8   4  12       36.56       24.87     14.77 o 
 -15   5  12        2.19       -0.98      5.76 o 
 -14   5  12       10.97        7.95      5.81 o 
 -13   5  12       13.83       19.45      6.27 o 
 -12   5  12       24.06       14.79      4.01 o 
 -11   5  12        8.96       -2.46      3.98 o 
 -10   5  12       30.53       27.31      5.37 o 
  -9   5  12       14.74       11.66      4.40 o 
  -8   5  12       13.82       12.48      4.40 o 
  -7   5  12       28.12       26.40      4.90 o 
  -6   5  12        0.96        1.20      2.63 o 
  -5   5  12       37.85       36.73      4.63 o 
  -4   5  12        7.49        4.93      2.54 o 
  -3   5  12      146.12      138.02      9.58 o 
  -2   5  12       17.45       11.55      3.81 o 
  -1   5  12       10.16       14.03      3.34 o 
   0   5  12        1.40        5.66      3.17 o 
   1   5  12        0.51       -2.70      2.70 o 
   2   5  12        2.35        0.80      4.19 o 
   3   5  12        1.19        5.85      4.12 o 
   4   5  12       29.50       43.79      6.95 o 
   5   5  12       16.02       14.14      6.17 o 
   6   5  12       16.38        3.89      8.67 o 
   7   5  12        5.97        1.24      9.08 o 
 -14   6  12       63.02       77.94     11.55 o 
 -13   6  12        8.47       18.17      8.24 o 
 -12   6  12       18.14        7.88     14.69 o 
 -11   6  12        3.24       -4.41      4.41 o 
 -10   6  12       83.06       86.39     10.13 o 
  -9   6  12        8.25        9.40      5.43 o 
  -8   6  12       71.88       54.88      8.25 o 
  -7   6  12        6.34        6.63      3.58 o 
  -6   6  12        0.25       -0.84      3.72 o 
  -5   6  12       61.67       61.29      6.60 o 
  -4   6  12        0.38        1.69      2.58 o 
  -3   6  12       86.30      101.44      7.89 o 
  -2   6  12      122.71      132.21      8.80 o 
  -1   6  12      327.24      351.68     14.79 o 
   0   6  12        8.78        6.99      4.01 o 
   1   6  12       21.61       26.54      5.65 o 
   2   6  12       50.41       51.28     10.36 o 
   3   6  12        0.59        5.18      5.61 o 
   4   6  12       13.88       15.83      5.67 o 
   5   6  12       26.46       26.72     10.20 o 
   6   6  12       18.92        9.02      9.30 o 
 -13   7  12        0.37        1.17      6.24 o 
 -12   7  12        0.65       -2.08      5.82 o 
 -11   7  12        3.25        1.33      7.28 o 
 -10   7  12        0.08       -2.21      5.94 o 
  -9   7  12        0.65       -5.33      5.33 o 
  -8   7  12       47.90       50.06     10.62 o 
  -7   7  12        5.80        2.92      4.07 o 
  -6   7  12        0.80        1.88      3.33 o 
  -5   7  12       30.19       24.34      5.45 o 
  -4   7  12       19.99       18.10      4.88 o 
  -3   7  12        1.85        4.32      3.33 o 
  -2   7  12       44.93       35.85      5.81 o 
  -1   7  12       24.07       26.07      5.24 o 
   0   7  12        7.58        7.17      3.45 o 
   1   7  12       17.27       14.30      4.44 o 
   2   7  12       49.40       38.63     10.80 o 
   3   7  12        7.20        7.95      8.30 o 
   4   7  12        2.60        4.15      7.76 o 
 -11   8  12        0.60        7.00      6.81 o 
 -10   8  12       18.42       11.87     16.08 o 
  -9   8  12       62.45       98.34     22.35 o 
  -8   8  12        2.85      -11.28     13.88 o 
  -7   8  12       47.09       64.60     11.50 o 
  -6   8  12       10.93       12.38      3.96 o 
  -5   8  12        2.89        1.68      3.57 o 
  -4   8  12       13.55       12.06      4.45 o 
  -3   8  12        4.13        7.46      3.79 o 
  -2   8  12       72.94       75.87      8.58 o 
  -1   8  12        4.72        4.09      3.53 o 
   0   8  12       17.82       21.06      8.59 o 
   1   8  12        0.03        3.16      6.62 o 
   2   8  12        9.07        4.04      7.31 o 
  -7   9  12       14.25       16.63      8.23 o 
  -6   9  12        8.27        3.59      7.55 o 
  -5   9  12        4.44        0.69      5.98 o 
  -4   9  12        0.00        2.59      4.08 o 
  -3   9  12       15.61       16.53      7.44 o 
  -2   9  12        0.10        5.08      5.32 o 
  -1   9  12        0.08        3.08      5.12 o 
 -17   1  13       18.54       14.62      6.51 o 
 -16   1  13       24.82       19.76     10.26 o 
 -15   1  13        4.14        3.62      4.32 o 
 -14   1  13        1.24        2.44      4.12 o 
 -13   1  13        5.66        9.23      5.62 o 
 -12   1  13      208.83      194.79     13.48 o 
 -11   1  13       28.45       23.79      5.07 o 
 -10   1  13      222.68      216.81     12.53 o 
  -9   1  13      285.21      297.13     12.79 o 
  -8   1  13      201.59      199.08     11.76 o 
  -7   1  13       27.44       38.81      5.32 o 
  -6   1  13       73.17       96.85      9.28 o 
  -5   1  13      105.94      112.04      6.91 o 
  -4   1  13        8.28        1.63      4.78 o 
  -3   1  13      138.66      137.34      8.60 o 
  -2   1  13        0.02        3.87      3.01 o 
  -1   1  13      130.08       97.06      7.61 o 
   0   1  13        7.86       20.53      6.49 o 
   1   1  13      174.72      174.93     11.28 o 
   2   1  13      160.82      163.40     11.24 o 
   3   1  13        2.74       -2.02      2.62 o 
   4   1  13       80.45      112.51      8.76 o 
   5   1  13        0.71       11.52      4.98 o 
   6   1  13       30.01       36.43      7.33 o 
   7   1  13       65.81       87.44     10.45 o 
   8   1  13        2.50        2.12     12.07 o 
 -16   2  13        0.89        7.93      5.47 o 
 -15   2  13        3.41        6.29      5.92 o 
 -14   2  13        3.51        0.23      8.27 o 
 -13   2  13        2.63        3.23      5.00 o 
 -12   2  13       79.37       74.97      9.40 o 
 -11   2  13       39.27       34.50      6.90 o 
 -10   2  13       13.84       11.65      4.39 o 
  -9   2  13       47.64       54.32      7.20 o 
  -8   2  13       67.03       73.58      6.81 o 
  -7   2  13        6.52       11.91      2.95 o 
  -6   2  13        1.72        2.16      3.92 o 
  -5   2  13        0.98       -0.49      5.24 o 
  -4   2  13       40.72       38.10      4.70 o 
  -3   2  13        7.42        2.55      3.05 o 
  -2   2  13        7.63       11.33      3.55 o 
  -1   2  13        0.00        2.84      2.75 o 
   0   2  13       64.25       65.14      6.59 o 
   1   2  13        1.51        0.89      2.92 o 
   2   2  13       30.05       25.07      5.72 o 
   3   2  13       18.65       10.34      4.73 o 
   4   2  13        0.61        2.34      4.15 o 
   5   2  13        2.75        3.90      4.49 o 
   6   2  13        2.04       12.35     11.57 o 
   7   2  13       27.01       29.38     21.32 o 
   8   2  13        6.23        2.21      8.75 o 
 -16   3  13        0.07        1.25      4.36 o 
 -15   3  13        0.05        6.68      6.05 o 
 -14   3  13      146.41      157.81     13.24 o 
 -13   3  13        9.21       15.64      5.51 o 
 -12   3  13      226.51      248.34     15.80 o 
 -11   3  13       16.14       29.08      5.06 o 
 -10   3  13      104.81       96.59      8.51 o 
  -9   3  13       11.63       16.95      3.67 o 
  -8   3  13       25.76       17.66      9.59 o 
  -7   3  13      147.51      161.79     11.10 o 
  -6   3  13        0.16        2.00      2.53 o 
  -5   3  13      332.94      341.64     10.95 o 
  -4   3  13       31.43       27.58      4.71 o 
  -3   3  13       61.96       65.22      9.36 o 
  -2   3  13      147.59      149.05      9.23 o 
  -1   3  13       18.77       20.83      4.40 o 
   0   3  13       96.61      113.59     11.30 o 
   1   3  13       49.07       55.94      6.55 o 
   2   3  13        7.85       14.34      4.50 o 
   3   3  13       50.13       55.01      8.15 o 
   4   3  13      130.19      132.33     17.86 o 
   5   3  13       18.50       20.93      5.98 o 
   6   3  13        4.53        1.91      4.95 o 
   7   3  13       45.81       43.74     12.23 o 
 -15   4  13       11.92        5.98      5.13 o 
 -14   4  13        0.97        0.85      3.21 o 
 -13   4  13        0.19       -3.53      3.53 o 
 -12   4  13       62.21       55.88      7.19 o 
 -11   4  13       47.34       27.60      5.79 o 
 -10   4  13       74.61       78.75      9.05 o 
  -9   4  13        0.05        0.76      3.27 o 
  -8   4  13        0.94        6.15      3.44 o 
  -7   4  13        3.79        7.22      3.81 o 
  -6   4  13        4.61        8.57      3.83 o 
  -5   4  13       75.73       57.40      6.31 o 
  -4   4  13       15.37       14.24      4.32 o 
  -3   4  13       27.14       23.88      4.87 o 
  -2   4  13        4.03        2.37      3.62 o 
  -1   4  13        1.33        1.03      2.95 o 
   0   4  13       16.65       10.08      4.03 o 
   1   4  13       66.04       67.64      7.46 o 
   2   4  13        1.22       -0.07      3.49 o 
   3   4  13        3.80        3.57      3.84 o 
   4   4  13        6.10        1.11      7.75 o 
   5   4  13        0.70       -1.12      4.42 o 
   6   4  13        3.33       14.73      9.92 o 
   7   4  13        6.35        9.46     13.32 o 
 -15   5  13       46.74       54.44      9.29 o 
 -14   5  13       37.15       31.76      6.38 o 
 -13   5  13       18.60       16.63      5.68 o 
 -12   5  13      139.70      141.02     12.31 o 
 -11   5  13        0.74        2.94      4.73 o 
 -10   5  13       31.51       39.98      7.60 o 
  -9   5  13        2.80        2.42      3.37 o 
  -8   5  13       83.98       99.84      9.66 o 
  -7   5  13       16.70       16.88      5.01 o 
  -6   5  13       41.85       34.13      4.41 o 
  -5   5  13      155.67      187.22      9.08 o 
  -4   5  13       20.35       16.37      3.85 o 
  -3   5  13      209.58      207.37     11.33 o 
  -2   5  13        0.17       -0.82      3.05 o 
  -1   5  13       43.22       49.48      5.99 o 
   0   5  13       80.80       76.95      7.84 o 
   1   5  13        8.46        5.38      3.81 o 
   2   5  13       63.91       74.84      8.85 o 
   3   5  13        2.71        1.47      4.00 o 
   4   5  13       56.16       48.23      7.85 o 
   5   5  13        0.84       12.77      8.44 o 
   6   5  13        0.03        1.08      8.94 o 
 -13   6  13        3.99        2.50      6.52 o 
 -12   6  13        0.22       10.86     11.26 o 
 -11   6  13        1.58        9.95     11.53 o 
 -10   6  13        1.78        1.60      3.97 o 
  -9   6  13       22.65       12.83      6.56 o 
  -8   6  13       28.14       29.51      7.87 o 
  -7   6  13       10.85       -2.35      3.87 o 
  -6   6  13        0.25       -0.68      2.54 o 
  -5   6  13        0.02       -0.44      2.86 o 
  -4   6  13        2.08       -0.29      2.89 o 
  -3   6  13        2.79        1.25      3.02 o 
  -2   6  13        6.43        5.58      3.19 o 
  -1   6  13       49.72       55.56      7.67 o 
   0   6  13       61.13       57.23      7.96 o 
   1   6  13        8.23        1.39      4.21 o 
   2   6  13        0.19       -1.71      3.93 o 
   3   6  13        0.04        0.52     10.27 o 
   4   6  13        1.07        2.35      7.54 o 
   5   6  13        0.02        6.77      7.94 o 
 -12   7  13       72.95       77.49     14.41 o 
 -11   7  13        1.23        9.27      9.36 o 
 -10   7  13       73.81       73.19     12.38 o 
  -9   7  13       13.86        9.52      7.31 o 
  -8   7  13        0.97        1.88      5.25 o 
  -7   7  13       87.01      100.44     13.18 o 
  -6   7  13      167.35      166.41     11.43 o 
  -5   7  13        4.86        8.36      3.97 o 
  -4   7  13        6.08        7.24      3.72 o 
  -3   7  13       79.28       76.36      8.25 o 
  -2   7  13        7.08        4.44      3.66 o 
  -1   7  13        0.29        1.34      3.48 o 
   0   7  13       97.36       99.68      9.34 o 
   1   7  13      110.95      119.91     12.98 o 
   2   7  13        3.21        5.15      7.17 o 
   3   7  13        1.89        4.73      8.25 o 
 -10   8  13        0.21       -3.89      7.00 o 
  -9   8  13       61.75       60.61     21.19 o 
  -8   8  13        0.40       -3.25      3.25 o 
  -7   8  13        1.86        4.13      4.98 o 
  -6   8  13        7.89       10.13      4.86 o 
  -5   8  13        4.47        3.87      4.19 o 
  -4   8  13        0.77        0.02      3.85 o 
  -3   8  13        7.11        5.84      4.07 o 
  -2   8  13       40.20       42.80      9.05 o 
  -1   8  13        3.40        4.39      4.55 o 
   0   8  13        0.01        0.41      4.56 o 
   1   8  13        1.90        1.70      4.74 o 
 -16   0  14        3.26        9.50      8.24 o 
 -15   0  14        3.65        8.78      6.33 o 
 -14   0  14        1.69        4.93      6.06 o 
 -13   0  14      286.20      291.48     30.01 o 
 -12   0  14        4.14        3.09      5.95 o 
 -11   0  14        0.01        2.61      6.21 o 
 -10   0  14        4.36        5.61      6.26 o 
  -9   0  14       40.50       47.67      9.88 o 
  -8   0  14      148.56      166.57     16.29 o 
  -7   0  14       44.52       36.76      8.87 o 
  -6   0  14       33.35       23.34      5.28 o 
  -5   0  14      324.09      323.67     13.23 o 
  -4   0  14       88.46       96.60     18.49 o 
  -3   0  14        4.42        0.42      7.72 o 
  -2   0  14      175.76      196.82     28.27 o 
  -1   0  14        0.31        4.41     12.90 o 
   0   0  14        5.41        2.27     10.66 o 
   1   0  14       64.17       48.78     22.00 o 
   2   0  14       73.95       92.29     13.57 o 
   3   0  14       81.17       68.58     10.55 o 
   4   0  14      139.20      169.07     26.40 o 
   5   0  14        7.69        8.75      5.46 o 
   6   0  14        2.10        2.67      5.43 o 
   7   0  14       54.10       75.57     22.21 o 
 -16   1  14        0.07        4.50      5.77 o 
 -15   1  14        3.95        4.77      6.97 o 
 -14   1  14       11.71        8.30      5.36 o 
 -13   1  14        4.67        6.03      5.64 o 
 -12   1  14       12.13       11.51      6.64 o 
 -11   1  14       14.46       13.34      4.29 o 
 -10   1  14       50.19       56.87      7.26 o 
  -9   1  14        4.37        0.56      3.92 o 
  -8   1  14        0.99        1.77      3.16 o 
  -7   1  14        2.27       -2.57      3.57 o 
  -6   1  14       77.72       91.99      7.78 o 
  -5   1  14        5.09        5.31      3.29 o 
  -4   1  14       44.22       37.45      5.53 o 
  -3   1  14       11.40        3.70      4.33 o 
  -2   1  14       33.56       30.76      6.43 o 
  -1   1  14        3.38        2.15      3.69 o 
   0   1  14        9.60        3.25      5.25 o 
   1   1  14       33.49       27.88      5.79 o 
   2   1  14        0.11        3.43      3.42 o 
   3   1  14        2.45        2.14      4.13 o 
   4   1  14       18.01        8.64      5.24 o 
   5   1  14        0.48        2.63      4.42 o 
   6   1  14        5.63        9.41      5.24 o 
   7   1  14        0.41       -6.56      6.56 o 
 -16   2  14        0.69        3.27      7.92 o 
 -15   2  14       34.67       48.11      8.76 o 
 -14   2  14       12.48        9.94      6.25 o 
 -13   2  14       35.29       35.03      6.84 o 
 -12   2  14       81.48       87.42      9.35 o 
 -11   2  14        0.25        3.54      4.30 o 
 -10   2  14       24.12       29.91      5.28 o 
  -9   2  14       35.95       23.65      5.26 o 
  -8   2  14       44.47       55.52      6.19 o 
  -7   2  14       54.34       58.67      7.24 o 
  -6   2  14      159.31      178.34     11.20 o 
  -5   2  14       86.59       84.22      8.23 o 
  -4   2  14        0.01       -2.98      3.90 o 
  -3   2  14       79.47       72.29      7.19 o 
  -2   2  14       27.73       18.54      4.37 o 
  -1   2  14      104.49      114.68      8.83 o 
   0   2  14       12.97       10.31      5.44 o 
   1   2  14       28.07       33.97      5.97 o 
   2   2  14       97.86       96.08     12.56 o 
   3   2  14       19.13       15.48      7.26 o 
   4   2  14       80.33       64.20      9.14 o 
   5   2  14        8.42       13.40      5.58 o 
   6   2  14       25.13       21.76     10.73 o 
 -16   3  14        5.12        2.24      7.85 o 
 -15   3  14        0.32       -4.52      4.52 o 
 -14   3  14        1.61       -4.89      4.89 o 
 -13   3  14        0.06        6.37      5.10 o 
 -12   3  14       31.87       26.55      5.51 o 
 -11   3  14       30.71       29.40      7.27 o 
 -10   3  14        1.18        5.90      3.56 o 
  -9   3  14       14.27       17.11      6.56 o 
  -8   3  14        5.71       11.60      3.39 o 
  -7   3  14        8.47       10.12      5.15 o 
  -6   3  14       72.34       75.96     11.32 o 
  -5   3  14        2.87        3.68      4.05 o 
  -4   3  14        2.87        1.91      3.06 o 
  -3   3  14       36.61       33.09      5.30 o 
  -2   3  14       55.14       50.43      6.88 o 
  -1   3  14       12.33        3.09      3.64 o 
   0   3  14        0.67        2.97      3.50 o 
   1   3  14        0.06        5.78      3.70 o 
   2   3  14        1.71       -0.13      4.34 o 
   3   3  14        0.01        6.77      6.68 o 
   4   3  14       13.67        8.10      5.23 o 
   5   3  14        2.70        3.79      6.06 o 
   6   3  14        0.12       -1.39      8.63 o 
 -15   4  14      112.81      119.82     11.25 o 
 -14   4  14       49.54       64.01      9.73 o 
 -13   4  14       23.94       29.87      7.60 o 
 -12   4  14       37.90       37.62      9.07 o 
 -11   4  14       53.56       52.42      7.74 o 
 -10   4  14      123.37      128.15     11.30 o 
  -9   4  14       58.77       58.05      7.92 o 
  -8   4  14       50.19       54.86      7.01 o 
  -7   4  14       47.33       49.10      6.71 o 
  -6   4  14       95.77       91.86      9.14 o 
  -5   4  14       22.65       29.83      8.03 o 
  -4   4  14        0.53       -3.32      3.32 o 
  -3   4  14      171.82      181.37     10.76 o 
  -2   4  14       58.22       53.46      6.85 o 
  -1   4  14      135.89      166.67     10.49 o 
   0   4  14       29.16       28.81      5.50 o 
   1   4  14       11.27       15.62      5.06 o 
   2   4  14      154.48      169.68     11.04 o 
   3   4  14       25.86       20.46      9.22 o 
   4   4  14        8.99        6.50      4.64 o 
   5   4  14        4.28        5.84     10.76 o 
 -14   5  14        0.13        1.06      6.03 o 
 -13   5  14        5.64        6.88      7.82 o 
 -12   5  14        9.32        8.29      6.01 o 
 -11   5  14        3.70       16.34      4.95 o 
 -10   5  14        2.99        4.48      4.18 o 
  -9   5  14       11.47       29.42      7.17 o 
  -8   5  14        0.88        1.99      5.01 o 
  -7   5  14        2.18       13.82      5.78 o 
  -6   5  14        1.79        6.26      5.98 o 
  -5   5  14        8.83        0.04      5.01 o 
  -4   5  14        2.46        2.60      2.89 o 
  -3   5  14        5.08        7.25      3.85 o 
  -2   5  14        9.61        7.60      3.68 o 
  -1   5  14        4.93        6.10      3.82 o 
   0   5  14        8.67        6.43      4.07 o 
   1   5  14        0.32       -1.51      3.81 o 
   2   5  14        6.86        8.44      5.34 o 
   3   5  14        1.58        1.12      4.62 o 
   4   5  14        0.00       13.62      7.90 o 
 -13   6  14       47.50       35.92     11.08 o 
 -12   6  14       21.07       21.35      6.40 o 
 -11   6  14       13.78       21.19      7.70 o 
 -10   6  14       12.01        7.82      6.64 o 
  -9   6  14        0.24       -1.70      4.92 o 
  -8   6  14       87.36       86.40     13.47 o 
  -7   6  14        0.34       -0.11      7.08 o 
  -6   6  14        6.07        9.68      5.20 o 
  -5   6  14       68.04       82.42      8.74 o 
  -4   6  14       11.28       11.74      4.20 o 
  -3   6  14       17.38       20.42      4.85 o 
  -2   6  14       22.74       24.73      5.01 o 
  -1   6  14       47.94       52.59      7.96 o 
   0   6  14        8.11       10.30      4.90 o 
   1   6  14       24.24       42.09      7.38 o 
   2   6  14       27.03       34.66     10.64 o 
   3   6  14        1.18        6.97      7.33 o 
 -11   7  14       40.28       41.74     13.28 o 
 -10   7  14        2.37       -1.27      5.80 o 
  -9   7  14        5.91        1.86      7.08 o 
  -8   7  14        3.03        2.20      9.71 o 
  -7   7  14        5.93        7.65      9.32 o 
  -6   7  14        0.08        2.49      4.03 o 
  -5   7  14        2.65        4.41      4.08 o 
  -4   7  14        3.73        7.89      4.87 o 
  -3   7  14       23.31       27.62      5.84 o 
  -2   7  14        7.00       10.17      5.63 o 
  -1   7  14        0.36       -0.31      3.62 o 
   0   7  14        3.47        3.59      5.09 o 
   1   7  14        1.87        4.71      8.57 o 
   2   7  14        0.14        7.58      7.08 o 
  -8   8  14       15.83        9.63     10.83 o 
  -7   8  14        4.52       11.99      9.34 o 
  -6   8  14        8.40        2.17      4.61 o 
  -5   8  14       32.54       36.55      7.22 o 
  -4   8  14        8.61        7.12      6.21 o 
  -3   8  14       21.82       16.87      6.80 o 
  -2   8  14        0.03        5.39      5.38 o 
  -1   8  14       21.86       20.90      7.39 o 
 -16   1  15        2.68        0.52      5.22 o 
 -15   1  15       16.07       15.21      6.67 o 
 -14   1  15        4.12        4.57      4.86 o 
 -13   1  15       51.61       44.27     10.02 o 
 -12   1  15        2.75        5.06      3.92 o 
 -11   1  15      112.52      134.57     11.51 o 
 -10   1  15        4.43        2.90      3.53 o 
  -9   1  15      138.19      144.38      9.62 o 
  -8   1  15      157.37      169.39     10.73 o 
  -7   1  15        1.41        7.52      3.99 o 
  -6   1  15      187.57      202.84     14.86 o 
  -5   1  15        6.69        9.14      4.16 o 
  -4   1  15      115.13      130.23     12.44 o 
  -3   1  15        0.74        8.35      5.93 o 
  -2   1  15        1.99       -0.05      6.06 o 
  -1   1  15      199.39      201.98     20.33 o 
   0   1  15        8.60       13.93      7.27 o 
   1   1  15       33.94       38.96      7.12 o 
   2   1  15       11.99       13.00      5.02 o 
   3   1  15       57.61       72.15     12.28 o 
   4   1  15        2.89        4.35      5.49 o 
   5   1  15        7.97       12.97      5.74 o 
   6   1  15        7.05       13.38     18.23 o 
 -16   2  15        2.92       -1.65      9.61 o 
 -15   2  15        0.01        7.72      6.36 o 
 -14   2  15        5.75        9.07      5.78 o 
 -13   2  15        1.71       -1.01      3.71 o 
 -12   2  15       19.70       14.11      7.27 o 
 -11   2  15       12.10       12.21      5.00 o 
 -10   2  15        0.80        2.65      3.53 o 
  -9   2  15        1.72        4.02      3.18 o 
  -8   2  15        0.97       -1.87      3.43 o 
  -7   2  15        1.95       -0.31      3.09 o 
  -6   2  15       14.44       10.36      4.49 o 
  -5   2  15       27.43       13.35      5.40 o 
  -4   2  15       20.43       10.82      5.24 o 
  -3   2  15       14.02        6.35      4.56 o 
  -2   2  15        2.15        4.43      3.42 o 
  -1   2  15        2.42        4.01      3.83 o 
   0   2  15        5.86        5.53      4.38 o 
   1   2  15        0.49        0.15      4.03 o 
   2   2  15       24.95       18.45     11.34 o 
   3   2  15        0.35       -2.75      4.45 o 
   4   2  15        4.17        5.69      5.18 o 
   5   2  15        0.29        3.65      5.25 o 
 -15   3  15      111.83      142.30     21.18 o 
 -14   3  15       12.36       19.35      5.43 o 
 -13   3  15       13.47       20.13      5.38 o 
 -12   3  15       12.13        6.35      3.97 o 
 -11   3  15      336.91      333.78     15.46 o 
 -10   3  15       60.22       64.17      7.84 o 
  -9   3  15      130.62      152.55     12.20 o 
  -8   3  15      354.19      370.33     15.33 o 
  -7   3  15        0.93        2.35      3.58 o 
  -6   3  15       60.92       54.37      7.64 o 
  -5   3  15        3.40       -0.84      4.27 o 
  -4   3  15      395.41      405.53     18.58 o 
  -3   3  15        3.88        0.73      3.84 o 
  -2   3  15        0.74        1.77      3.54 o 
  -1   3  15      116.83      142.18     10.47 o 
   0   3  15        5.14        5.34      4.17 o 
   1   3  15      108.90      130.82     12.21 o 
   2   3  15       41.41       47.16      7.86 o 
   3   3  15        4.25        3.19      4.70 o 
   4   3  15       53.44       44.94      8.14 o 
   5   3  15        2.19        7.60      8.98 o 
 -14   4  15        3.82        8.35      6.50 o 
 -13   4  15        0.38        5.23      6.51 o 
 -12   4  15        3.95       10.40      5.01 o 
 -11   4  15      103.67      108.83     10.76 o 
 -10   4  15       18.00       22.52      6.60 o 
  -9   4  15       33.00       37.25      6.45 o 
  -8   4  15       43.89       52.35      7.43 o 
  -7   4  15        0.01       -0.09      4.04 o 
  -6   4  15        0.00        4.33      4.41 o 
  -5   4  15        7.76        1.49      7.53 o 
  -4   4  15       65.28       77.23      8.16 o 
  -3   4  15        2.07       -1.17      3.50 o 
  -2   4  15       28.07       21.01      5.40 o 
  -1   4  15        5.98        4.71      4.15 o 
   0   4  15        1.28       11.11      4.57 o 
   1   4  15        4.55       10.08      8.35 o 
   2   4  15        0.29        5.79      5.19 o 
   3   4  15        3.43       -3.55      5.46 o 
   4   4  15        1.91       -5.35      7.01 o 
 -13   5  15        0.01       -0.69      4.83 o 
 -12   5  15        0.00        6.46      5.12 o 
 -11   5  15       12.31       10.11      5.34 o 
 -10   5  15       35.41       41.97      7.18 o 
  -9   5  15       12.34        9.99      6.18 o 
  -8   5  15       12.80        4.28      5.26 o 
  -7   5  15        0.62       -0.74      4.83 o 
  -6   5  15        0.02        8.41      4.99 o 
  -5   5  15       14.47       10.98      4.35 o 
  -4   5  15      115.54      119.40     10.06 o 
  -3   5  15       30.04       22.30      5.37 o 
  -2   5  15       22.82       28.65      5.54 o 
  -1   5  15       45.27       66.19     15.43 o 
   0   5  15        0.65        3.17      4.87 o 
   1   5  15       67.86       85.35     10.08 o 
   2   5  15       16.86       14.28      9.11 o 
   3   5  15       11.27       22.79      9.78 o 
 -12   6  15       16.62        2.89      7.02 o 
 -11   6  15        7.91        6.08      4.04 o 
 -10   6  15        0.70       -5.62      6.85 o 
  -9   6  15        3.70        0.45      4.85 o 
  -8   6  15       10.54        3.35      7.04 o 
  -7   6  15       26.46       29.18     13.11 o 
  -6   6  15        0.92        0.87      6.30 o 
  -5   6  15        0.09       -0.59      3.20 o 
  -4   6  15       10.97       11.98      4.47 o 
  -3   6  15       14.04       17.51      4.54 o 
  -2   6  15       13.07        6.40      4.95 o 
  -1   6  15        1.36        4.03      4.74 o 
   0   6  15        0.08        0.71      4.76 o 
   1   6  15       12.67       16.41      8.69 o 
   2   6  15        0.49        7.67     10.09 o 
 -10   7  15        0.16        8.52      9.28 o 
  -9   7  15        0.19        5.70      9.30 o 
  -8   7  15       26.79       33.34     14.35 o 
  -7   7  15        0.45        0.69      8.07 o 
  -6   7  15        0.50        0.20      4.98 o 
  -5   7  15        0.01       -3.83      3.83 o 
  -4   7  15       13.04        8.64      4.73 o 
  -3   7  15        0.02       -2.29      3.65 o 
  -2   7  15        5.81        9.23      5.70 o 
  -1   7  15      142.44      161.98     16.05 o 
   0   7  15       42.15       33.96     10.51 o 
 -15   0  16       23.23       22.93     10.98 o 
 -14   0  16       52.17       36.86     11.78 o 
 -13   0  16       18.19       30.47     10.57 o 
 -12   0  16       20.98       23.78      8.32 o 
 -11   0  16       63.75       62.56     19.72 o 
 -10   0  16        0.25       -3.00      4.10 o 
  -9   0  16      148.92      158.95     13.12 o 
  -8   0  16        0.48        2.13      4.21 o 
  -7   0  16        0.67        7.57     11.85 o 
  -6   0  16      396.40      420.27     35.41 o 
  -5   0  16       37.82       34.26     11.19 o 
  -4   0  16      110.92      122.59     24.05 o 
  -3   0  16       29.76       49.71     17.98 o 
  -2   0  16      141.18      124.72     26.52 o 
  -1   0  16      126.65      118.38     24.66 o 
   0   0  16       84.38       57.55     16.14 o 
   1   0  16      274.78       70.56     19.47 o 
   2   0  16       11.84       -4.77      9.55 o 
   3   0  16        6.11        3.14      7.90 o 
   4   0  16        2.60       13.40     10.82 o 
 -15   1  16        0.01        4.76      5.65 o 
 -14   1  16        0.68        3.75      5.48 o 
 -13   1  16        1.57       14.87      5.49 o 
 -12   1  16       10.35       -1.39      9.17 o 
 -11   1  16        1.29        0.59      3.11 o 
 -10   1  16        3.60        0.30      3.44 o 
  -9   1  16       20.24       15.82      5.46 o 
  -8   1  16        2.48        4.83      4.33 o 
  -7   1  16       27.64       27.49      5.46 o 
  -6   1  16       12.49        6.92      4.62 o 
  -5   1  16        3.17       -2.27      6.83 o 
  -4   1  16       11.13       11.65      8.55 o 
  -3   1  16       48.12       42.32     10.84 o 
  -2   1  16       51.40       38.51     10.76 o 
  -1   1  16       70.18       45.44     20.13 o 
   0   1  16        8.11       10.30      9.81 o 
   1   1  16        3.15       12.91      6.13 o 
   2   1  16        2.99        8.49      9.48 o 
   3   1  16        1.16       -6.52      6.52 o 
   4   1  16        1.32        5.65     14.03 o 
 -15   2  16        7.42       -1.50      5.75 o 
 -14   2  16       16.57       22.27      5.97 o 
 -13   2  16       49.06       59.14      7.71 o 
 -12   2  16        8.77        2.54      4.80 o 
 -11   2  16       57.70       40.44      9.49 o 
 -10   2  16       26.77       24.33      5.72 o 
  -9   2  16       38.31       38.20      7.10 o 
  -8   2  16       36.86       39.20      7.71 o 
  -7   2  16       78.84       77.97      8.87 o 
  -6   2  16      129.72      152.29     11.78 o 
  -5   2  16        6.98       10.09      5.36 o 
  -4   2  16       86.87      104.02     18.08 o 
  -3   2  16       24.62       30.59     22.02 o 
  -2   2  16       37.23       30.37      9.75 o 
  -1   2  16       71.75       62.58     12.70 o 
   0   2  16       14.56       19.18      8.03 o 
   1   2  16       56.00       60.80      9.00 o 
   2   2  16        1.89       16.83      6.29 o 
   3   2  16        9.29       12.59      5.99 o 
   4   2  16        0.18       -2.81      5.24 o 
 -14   3  16        6.37        6.66      5.71 o 
 -13   3  16        1.35        6.28      4.96 o 
 -12   3  16        9.77       12.45      5.06 o 
 -11   3  16       60.17       67.57      8.77 o 
 -10   3  16       31.73       35.50      7.14 o 
  -9   3  16        7.10        4.76      3.58 o 
  -8   3  16       10.81       16.42      5.08 o 
  -7   3  16        3.37        8.37      4.25 o 
  -6   3  16        0.05        0.95      3.89 o 
  -5   3  16        0.36        2.73      4.91 o 
  -4   3  16       15.00       15.75      6.00 o 
  -3   3  16       14.79       20.29      6.80 o 
  -2   3  16        4.66        2.52      5.27 o 
  -1   3  16        0.90        2.57      4.72 o 
   0   3  16        0.54        7.14      5.46 o 
   1   3  16        3.11       -2.01      4.75 o 
   2   3  16        0.02        4.74      5.03 o 
   3   3  16        0.29        1.88      5.55 o 
 -14   4  16        2.06        2.96      7.29 o 
 -13   4  16       36.08       54.13      8.49 o 
 -12   4  16       12.78       19.72      6.24 o 
 -11   4  16        8.97       15.87      5.36 o 
 -10   4  16      107.93      125.11     11.62 o 
  -9   4  16       88.10       98.10     12.69 o 
  -8   4  16       34.22       25.99      8.87 o 
  -7   4  16       14.48       27.52      6.39 o 
  -6   4  16       50.47       37.36      8.75 o 
  -5   4  16       11.34       15.10      6.47 o 
  -4   4  16       67.37       77.82     10.95 o 
  -3   4  16        2.32       -1.80      5.06 o 
  -2   4  16       98.05      112.86      9.99 o 
  -1   4  16       57.45       58.78      7.82 o 
   0   4  16        0.44        7.92      4.66 o 
   1   4  16       66.84       77.44     10.20 o 
   2   4  16        0.06       -3.88      4.43 o 
   3   4  16        3.86       -1.39      6.94 o 
 -12   5  16       11.18        0.51      7.83 o 
 -11   5  16        0.18        7.11      4.72 o 
 -10   5  16        5.10       10.20      6.68 o 
  -9   5  16       12.61       20.44      7.65 o 
  -8   5  16        0.27       -1.57      3.72 o 
  -7   5  16       22.88       18.61      6.76 o 
  -6   5  16       13.95        5.80      7.06 o 
  -5   5  16        3.72        4.63      5.39 o 
  -4   5  16        5.08        2.78      7.03 o 
  -3   5  16        6.57        9.44      3.99 o 
  -2   5  16        0.60       -3.58      4.34 o 
  -1   5  16        0.23       -0.69      4.54 o 
   0   5  16        3.87        1.76      5.90 o 
   1   5  16        0.74        4.55      8.01 o 
   2   5  16        0.96       -1.30     10.33 o 
 -11   6  16       16.05       35.90     19.72 o 
 -10   6  16        1.09       -4.15      5.11 o 
  -9   6  16        2.92       20.41     15.61 o 
  -8   6  16        7.30        0.59      9.32 o 
  -7   6  16        2.55       -3.09      8.88 o 
  -6   6  16       18.60       12.63     13.53 o 
  -5   6  16       12.09       12.41      8.61 o 
  -4   6  16       28.76       30.20      7.41 o 
  -3   6  16        1.32        1.49      3.43 o 
  -2   6  16      103.11       96.59     11.09 o 
  -1   6  16        2.43        7.40      8.00 o 
   0   6  16       20.91       19.94      9.69 o 
  -8   7  16       20.11        8.38     10.44 o 
  -7   7  16        2.92       11.12      8.77 o 
  -6   7  16        4.18       -4.57      7.82 o 
  -5   7  16        2.18        2.05      5.56 o 
  -4   7  16        0.29       -1.65      5.53 o 
  -3   7  16       12.26        9.32      6.33 o 
 -14   1  17        2.11        6.61      9.48 o 
 -13   1  17       17.45       22.09      5.07 o 
 -12   1  17       21.50       27.16      5.55 o 
 -11   1  17        0.65        3.14      5.03 o 
 -10   1  17       29.18       24.44      6.13 o 
  -9   1  17       73.45       71.71      8.64 o 
  -8   1  17       26.94       18.62      5.40 o 
  -7   1  17      161.12      181.26     20.70 o 
  -6   1  17       17.38       12.32      8.22 o 
  -5   1  17       26.78        9.34      9.59 o 
  -4   1  17       86.70       89.98     15.37 o 
  -3   1  17        6.20        0.06      7.98 o 
  -2   1  17       10.01       15.91      8.61 o 
  -1   1  17       78.63       67.44     20.37 o 
   0   1  17       44.27       48.56     11.53 o 
   1   1  17        1.41        8.89      5.29 o 
   2   1  17       21.18       -6.43      6.43 o 
   3   1  17       19.89       35.84     11.59 o 
 -14   2  17        2.58        9.84      6.23 o 
 -13   2  17        0.08       -5.52      5.52 o 
 -12   2  17       19.67       16.36      6.60 o 
 -11   2  17        8.43       12.54      3.90 o 
 -10   2  17        8.35        3.12      4.56 o 
  -9   2  17        4.06        0.65      3.64 o 
  -8   2  17        7.88       -3.74      5.49 o 
  -7   2  17        0.00        4.73      3.96 o 
  -6   2  17        3.29        2.36      5.79 o 
  -5   2  17       18.42       10.00      9.09 o 
  -4   2  17        4.91        8.87      7.92 o 
  -3   2  17        9.00       14.48      7.70 o 
  -2   2  17        1.82       -5.43      5.43 o 
  -1   2  17        4.25        5.65      6.03 o 
   0   2  17       11.37        0.34      7.00 o 
   1   2  17        0.79        2.81      7.16 o 
   2   2  17        1.84        9.45      9.33 o 
 -13   3  17       18.13       17.26      7.24 o 
 -12   3  17       20.78       36.44      7.16 o 
 -11   3  17        8.82       11.21      7.17 o 
 -10   3  17        8.43        7.00      5.11 o 
  -9   3  17       15.66       18.10      6.30 o 
  -8   3  17       20.37       28.27      6.42 o 
  -7   3  17      109.51      116.44     11.10 o 
  -6   3  17       51.72       56.59      9.97 o 
  -5   3  17       96.69      104.63     15.10 o 
  -4   3  17       19.18       21.57      7.63 o 
  -3   3  17       10.50        9.01      9.67 o 
  -2   3  17       99.78      121.47     18.02 o 
  -1   3  17       16.37       11.74      9.43 o 
   0   3  17       18.55       34.17     11.59 o 
   1   3  17        0.72        9.57      8.48 o 
   2   3  17        0.01       -5.90      6.57 o 
 -13   4  17        3.58       11.90      5.31 o 
 -12   4  17       17.63       19.98      6.54 o 
 -11   4  17       16.76       15.68      5.94 o 
 -10   4  17       30.07       30.97      7.69 o 
  -9   4  17        0.58        8.48      5.30 o 
  -8   4  17        0.70        7.18      5.22 o 
  -7   4  17        0.00       -7.59     10.68 o 
  -6   4  17       14.83        8.85      6.14 o 
  -5   4  17        6.04        8.70      6.43 o 
  -4   4  17        1.72        9.18      6.32 o 
  -3   4  17       12.94        5.76      8.31 o 
  -2   4  17        7.11        9.46      7.08 o 
  -1   4  17        0.24        0.83      8.11 o 
   0   4  17       10.83        4.00      6.16 o 
   1   4  17       15.46       14.68      9.12 o 
 -11   5  17        8.47        6.78      5.31 o 
 -10   5  17        4.78       25.55     14.81 o 
  -9   5  17       12.10        6.90      6.67 o 
  -8   5  17        3.02        6.03      8.10 o 
  -7   5  17       25.77       22.51      8.65 o 
  -6   5  17        8.67       14.36      6.61 o 
  -5   5  17       29.34       27.20      7.34 o 
  -4   5  17       31.43       23.01      7.22 o 
  -3   5  17        9.58        8.62      6.41 o 
  -2   5  17        3.76       10.81      8.10 o 
  -1   5  17       19.87       26.39      6.81 o 
   0   5  17        8.03       -6.28     10.73 o 
  -9   6  17        1.36       -2.13      7.97 o 
  -8   6  17        4.38       -6.85      7.88 o 
  -7   6  17        1.32        9.17     10.74 o 
  -6   6  17        0.90        4.53      7.47 o 
  -5   6  17        0.43       -0.36      7.17 o 
  -4   6  17        2.76        0.96      4.97 o 
  -3   6  17        0.13        1.42      4.61 o 
 -14   0  18        4.43        7.97     13.98 o 
 -13   0  18       79.81       53.58     10.11 o 
 -12   0  18        1.33        0.97      6.05 o 
 -11   0  18        6.64       25.72     12.23 o 
 -10   0  18       42.17       47.20     17.36 o 
  -9   0  18       40.61       48.88     18.19 o 
  -8   0  18       40.06       26.15     15.52 o 
  -7   0  18       74.35       98.16     22.54 o 
  -6   0  18       64.39       32.61     12.24 o 
  -5   0  18       94.36      104.63     24.38 o 
  -4   0  18        6.15        2.93     15.14 o 
  -3   0  18        3.15       -2.12     17.64 o 
  -2   0  18        0.96       19.61     14.19 o 
  -1   0  18       16.34       24.49     14.76 o 
   0   0  18       77.45       74.34     23.50 o 
   1   0  18       30.80       11.40     11.30 o 
 -13   1  18        2.36       -0.27      6.47 o 
 -12   1  18        2.81        0.86      5.13 o 
 -11   1  18        0.00        2.99      5.77 o 
 -10   1  18        6.52        5.89      6.10 o 
  -9   1  18        6.94       10.98     11.57 o 
  -8   1  18        0.13        4.31      5.47 o 
  -7   1  18        5.85        4.92      9.25 o 
  -6   1  18        5.66        0.92      8.48 o 
  -5   1  18        0.01        2.20      6.95 o 
  -4   1  18        1.48        5.73      7.82 o 
  -3   1  18        2.40        7.54      8.25 o 
  -2   1  18        3.16        8.80     20.89 o 
  -1   1  18        0.33       -2.31      7.70 o 
   0   1  18        5.34       12.05      6.92 o 
   1   1  18        1.38       -5.10      9.14 o 
 -13   2  18        3.32        4.78      6.11 o 
 -12   2  18       34.91       42.36      8.68 o 
 -11   2  18        4.71       -4.41      4.41 o 
 -10   2  18       41.55       37.20      7.17 o 
  -9   2  18       32.28       33.87      8.10 o 
  -8   2  18        0.87        1.99      4.62 o 
  -7   2  18      139.94      146.14     19.04 o 
  -6   2  18        2.25        6.58      9.01 o 
  -5   2  18       23.65       37.20     20.71 o 
  -4   2  18       60.72       52.95     15.74 o 
  -3   2  18        4.41        1.27      6.31 o 
  -2   2  18       23.61        8.75      6.57 o 
  -1   2  18        1.35       12.53      8.40 o 
   0   2  18       31.31       52.47     25.27 o 
   1   2  18       25.54       22.90     17.56 o 
 -12   3  18       15.98        7.13      7.18 o 
 -11   3  18        2.62       -2.95      7.42 o 
 -10   3  18        4.35       10.36      5.10 o 
  -9   3  18        0.00       10.75      5.76 o 
  -8   3  18        6.08        5.46      4.60 o 
  -7   3  18        0.33        7.01      6.20 o 
  -6   3  18        0.77       -3.92      8.14 o 
  -5   3  18        5.33        8.56      9.76 o 
  -4   3  18        3.55        2.30      8.85 o 
  -3   3  18        2.48       -2.18      9.10 o 
  -2   3  18        0.70       -3.72      7.90 o 
  -1   3  18        1.16       -2.19      9.19 o 
   0   3  18        0.78       17.54     10.47 o 
 -11   4  18       38.26       26.35      7.30 o 
 -10   4  18       76.83       75.61     10.32 o 
  -9   4  18        6.01        3.35      5.45 o 
  -8   4  18        0.40       13.24      8.72 o 
  -7   4  18       44.43       54.51     10.69 o 
  -6   4  18        0.89        0.88      5.67 o 
  -5   4  18       15.60       20.59      9.11 o 
  -4   4  18       49.77       41.90     13.84 o 
  -3   4  18       16.74        7.96     10.27 o 
  -2   4  18        0.44       19.76     18.88 o 
  -1   4  18        1.28       10.99      9.07 o 
  -9   5  18        0.19       -0.97      9.42 o 
  -8   5  18        0.61       -3.03      7.04 o 
  -7   5  18        0.82        4.31      7.70 o 
  -6   5  18        2.89       -1.56      5.61 o 
  -5   5  18        0.06        4.35      4.42 o 
  -4   5  18        1.76        9.14      6.87 o 
  -3   5  18        7.23       20.97      9.27 o 
 -12   1  19       24.02       32.39      9.27 o 
 -11   1  19        1.73       28.71     36.60 o 
 -10   1  19       41.27       45.43     26.98 o 
  -9   1  19       24.38       28.93     10.38 o 
  -8   1  19        9.80       20.73      9.84 o 
  -7   1  19       32.72       36.85     13.20 o 
  -6   1  19        0.01        5.70      8.04 o 
  -5   1  19       15.73       16.48      9.07 o 
  -4   1  19        0.01        1.12      7.26 o 
  -3   1  19        3.19       16.02      9.51 o 
  -2   1  19       77.83       90.99     16.70 o 
  -1   1  19        0.18        2.68      9.28 o 
 -11   2  19        5.82       -4.43      4.48 o 
 -10   2  19        7.78       10.95      6.48 o 
  -9   2  19        7.33       26.29     10.96 o 
  -8   2  19        0.05       10.85      7.90 o 
  -7   2  19        0.06       -2.02      9.08 o 
  -6   2  19        0.43       -1.96      7.88 o 
  -5   2  19        0.15        5.06      8.12 o 
  -4   2  19        4.29       -1.82      7.09 o 
  -3   2  19        0.59       -3.06      6.72 o 
  -2   2  19        6.61        5.19     13.24 o 
  -1   2  19        1.98        5.90     13.23 o 
 -10   3  19        8.61       14.73      7.75 o 
  -9   3  19      153.55      169.00     13.53 o 
  -8   3  19       66.07       75.79     11.82 o 
  -7   3  19       28.41       32.29     12.21 o 
  -6   3  19        0.05        7.60     18.60 o 
  -5   3  19       23.84       33.50     12.90 o 
  -4   3  19        8.64        7.64      9.72 o 
  -3   3  19        0.66       10.37      9.94 o 
  -8   4  19        4.36        4.38      7.00 o 
  -7   4  19        5.11        9.00      8.53 o 
  -6   4  19        1.44        0.58      6.54 o 
  -5   4  19       17.47       20.01     10.52 o 
 -10   0  20       11.63       11.31     10.85 o 
  -9   0  20        0.25       20.14     13.98 o 
  -8   0  20        1.81       14.83     11.29 o 
  -7   0  20       13.91       27.01     10.92 o 
  -6   0  20       56.68       74.06     24.56 o 
  -5   0  20        3.99       -1.43     20.23 o 
  -4   0  20        0.02       14.13     21.65 o 
 -10   1  20        1.93       11.20      8.33 o 
  -9   1  20        3.30       16.08     11.06 o 
  -8   1  20        2.17       -0.29      8.63 o 
  -7   1  20        5.53        0.66     10.06 o 
  -6   1  20        1.90       -1.91      5.79 o 
  -5   1  20        2.81       -0.55      7.64 o 
  -4   1  20       14.54       12.95     10.06 o 
  -8   2  20       11.54       19.84     11.41 o 
  -7   2  20        0.47       -7.64      7.64 o 
  -6   2  20       18.15       20.23     16.98 o 
  -5   2  20        5.70       28.62     10.32 o 
                                                 
